# Supplementary material for: catena-Poly[[silver(I)-μ-4-aminopyridine] perchlorate]: a 1-D staircase coordination polymer
Source: Acta Crystallogr Sect E Struct Rep Online. 2010 Sep 30;66(Pt 10):m1324. doi: 10.1107/S1600536810037682 (PMC2983413; doi:10.1107/S1600536810037682)
Supplement: Supplementary file 1 [file e-66-m1324-sup1.cif]

##############################################################################
###                                                                        ###
###        Electronic paper (Acta Crystallographica Section E)             ###
###                                                                        ###
##############################################################################
#                                                                            #
# This CIF contains the data in a paper accepted for publication in Acta     #
# Crystallographica Section E. It conforms to the requirements of Notes      #
# for Authors for Section E, and has been peer reviewed under the auspices   #
# of the IUCr Commission on Journals.                                        #
#                                                                            #
# Full details of the Crystallographic Information File format               #
# are given in the paper "The Crystallographic Information File (CIF):       #
# a New Standard Archive File for Crystallography" by S. R. Hall, F. H.      #
# Allen and I. D. Brown [Acta Cryst. (1991), A47, 655-685].                  #
#                                                                            #
# The current version of the core CIF dictionary is obtainable from          #
# ftp://ftp.iucr.org/pub/cif_core.dic. The current version number is 2.4.    #
#                                                                            #
# Software is freely available for graphical display of the structure(s) in  #
# this CIF.  For information consult the CIF home page http://www.iucr.org/  #
# cif/home.html                                                              #
#                                                                            #
# This file may be used for bona fide research purposes within the           #
# scientific community so long as proper attribution is given to the journal # 
# article from which it was obtained.                                        #
#                                                                            #
##############################################################################
                                             
data_global
_audit_creation_method     'from SHELXL97 CIF and IUCr SHELXL97-template'
_journal_date_recd_electronic     2010-09-02
_journal_date_accepted     2010-09-20
_journal_name_full     'Acta Crystallographica, Section E'
_journal_year     2010
_journal_volume     66
_journal_issue     10
_journal_page_first     m1324
_journal_page_last     m1324
_journal_paper_category     QM
_journal_coeditor_code     BV2161
_publ_contact_author_name     'Peter J. Steel'
_publ_contact_author_address
;
Chemistry Department
University of Canterbury
PO Box 4800
Christchurch
New Zealand
;
_publ_contact_author_email     peter.steel@canterbury.ac.nz
_publ_contact_author_fax     +64-3-3642110
_publ_contact_author_phone     +64-3-3642432
_publ_section_title
;
<i>catena</i>-Poly[[silver(I)-\m-4-aminopyridine] perchlorate]: a 1-D staircase
coordination polymer
;
loop_
    _publ_author_name
    _publ_author_address
    'Golder, Ryan K.'
;Chemistry Department
University of Canterbury
PO Box 4800
Christchurch
New Zealand
;
    'Fitchett, Christopher M.'
;Chemistry Department
University of Canterbury
PO Box 4800
Christchurch
New Zealand
;
    'Wikaira, Jan L.'
;Chemistry Department
University of Canterbury
PO Box 4800
Christchurch
New Zealand
;
    'Steel, Peter J.'
;Chemistry Department
University of Canterbury
PO Box 4800
Christchurch
New Zealand
;
_publ_section_synopsis     .
data_I
_audit_creation_method     SHELXL-97
_chemical_name_systematic
                '<i>catena</i>-Poly[[silver(I)-\m-4-aminopyridine] perchlorate]'
_chemical_name_common     2
_chemical_formula_moiety     'C5 H6 Ag N2 +, Cl O4 -'
_chemical_formula_sum     'C5 H6 Ag Cl N2 O4'
_chemical_formula_iupac     '[Ag (C5 H6 N2)] Cl O4'
_chemical_formula_weight     301.44
_chemical_melting_point     ?
_symmetry_cell_setting     triclinic
_symmetry_space_group_name_H-M     'P -1'
_symmetry_space_group_name_Hall     '-P 1'
loop_
    _symmetry_equiv_pos_as_xyz
    'x, y, z'
    '-x, -y, -z'
_cell_length_a     5.0720(2)
_cell_length_b     9.0025(3)
_cell_length_c     9.5520(3)
_cell_angle_alpha     93.198(2)
_cell_angle_beta     96.992(2)
_cell_angle_gamma     100.452(2)
_cell_volume     424.37(3)
_cell_formula_units_Z     2
_cell_measurement_reflns_used     6232
_cell_measurement_theta_min     3.03
_cell_measurement_theta_max     26.43
_cell_measurement_temperature     113(2)
_exptl_crystal_description     Prism
_exptl_crystal_colour     orange
_exptl_crystal_size_max     0.35
_exptl_crystal_size_mid     0.11
_exptl_crystal_size_min     0.05
_exptl_crystal_density_diffrn     2.359
_exptl_crystal_density_meas     ?
_exptl_crystal_density_method     'not measured'
_exptl_crystal_F_000     292
_exptl_absorpt_coefficient_mu     2.671
_exptl_absorpt_correction_type     multi-scan
_exptl_absorpt_process_details     '(SADABS; Bruker, 2009)'
_exptl_absorpt_correction_T_min     0.4549
_exptl_absorpt_correction_T_max     0.8780
_exptl_special_details     ?
_diffrn_ambient_temperature     113(2)
_diffrn_radiation_type     MoK\a
_diffrn_radiation_wavelength     0.71073
_diffrn_radiation_source     'fine-focus sealed tube'
_diffrn_radiation_monochromator     graphite
_diffrn_measurement_device_type     'Bruker APEXII CCD'
_diffrn_measurement_method     '\f and \w scans'
_diffrn_detector_area_resol_mean     ?
_diffrn_reflns_number     9107
_diffrn_reflns_av_R_equivalents     0.0458
_diffrn_reflns_av_sigmaI/netI     0.0189
_diffrn_reflns_theta_min     2.31
_diffrn_reflns_theta_max     26.43
_diffrn_reflns_theta_full     26.43
_diffrn_measured_fraction_theta_max     0.996
_diffrn_measured_fraction_theta_full     0.996
_diffrn_reflns_limit_h_min     -6
_diffrn_reflns_limit_h_max     6
_diffrn_reflns_limit_k_min     -11
_diffrn_reflns_limit_k_max     11
_diffrn_reflns_limit_l_min     -11
_diffrn_reflns_limit_l_max     11
_refine_special_details
;
 Refinement of F^2^ against ALL reflections.  The weighted R-factor wR and
 goodness of fit S are based on F^2^, conventional R-factors R are based
 on F, with F set to zero for negative F^2^. The threshold expression of
 F^2^ > 2sigma(F^2^) is used only for calculating R-factors(gt) etc. and is
 not relevant to the choice of reflections for refinement.  R-factors based
 on F^2^ are statistically about twice as large as those based on F, and R-
 factors based on ALL data will be even larger.
;
_reflns_number_total     1740
_reflns_number_gt     1591
_reflns_threshold_expression     >2sigma(I)
_refine_ls_structure_factor_coef     Fsqd
_refine_ls_matrix_type     full
_refine_ls_R_factor_all     0.0232
_refine_ls_R_factor_gt     0.0214
_refine_ls_wR_factor_gt     0.0506
_refine_ls_wR_factor_ref     0.0514
_refine_ls_goodness_of_fit_ref     1.033
_refine_ls_restrained_S_all     1.033
_refine_ls_number_reflns     1740
_refine_ls_number_parameters     127
_refine_ls_number_restraints     0
_refine_ls_hydrogen_treatment     mixed
_refine_ls_weighting_scheme     calc
_refine_ls_weighting_details
         'calc w=1/[\s^2^(Fo^2^)+(0.0333P)^2^+0.1489P] where P=(Fo^2^+2Fc^2^)/3'
_atom_sites_solution_hydrogens     geom
_atom_sites_solution_primary     direct
_atom_sites_solution_secondary     difmap
_refine_ls_shift/su_max     0.017
_refine_ls_shift/su_mean     0.001
_refine_diff_density_max     0.567
_refine_diff_density_min     -0.778
_refine_ls_extinction_method     none
_refine_ls_extinction_coef     ?
loop_
    _atom_type_symbol
    _atom_type_description
    _atom_type_scat_dispersion_real
    _atom_type_scat_dispersion_imag
    _atom_type_scat_source
    'C' 'C' 0.0033 0.0016
                         'International Tables Vol C Tables 4.2.6.8 and 6.1.1.4'
    'H' 'H' 0.0000 0.0000
                         'International Tables Vol C Tables 4.2.6.8 and 6.1.1.4'
    'N' 'N' 0.0061 0.0033
                         'International Tables Vol C Tables 4.2.6.8 and 6.1.1.4'
    'O' 'O' 0.0106 0.0060
                         'International Tables Vol C Tables 4.2.6.8 and 6.1.1.4'
    'Cl' 'Cl' 0.1484 0.1585
                         'International Tables Vol C Tables 4.2.6.8 and 6.1.1.4'
    'Ag' 'Ag' -0.8971 1.1015
                         'International Tables Vol C Tables 4.2.6.8 and 6.1.1.4'
_computing_data_collection     'APEX2 (Bruker, 2009)'
_computing_cell_refinement     'SAINT (Bruker, 2009)'
_computing_data_reduction     'SAINT (Bruker, 2009)'
_computing_structure_solution     'SHELXS97 (Sheldrick, 2008)'
_computing_structure_refinement     'SHELXL97 (Sheldrick, 2008)'
_computing_molecular_graphics     'SHELXTL (Sheldrick, 2008)'
_computing_publication_material     'SHELXTL (Sheldrick, 2008)'
loop_
    _atom_site_type_symbol
    _atom_site_label
    _atom_site_fract_x
    _atom_site_fract_y
    _atom_site_fract_z
    _atom_site_U_iso_or_equiv
    _atom_site_adp_type
    _atom_site_calc_flag
    _atom_site_refinement_flags
    _atom_site_occupancy
    _atom_site_disorder_assembly
    _atom_site_disorder_group
    Ag Ag1 0.0000 0.0000 0.5000 0.02748(9) Uani d S 1 . .
    Ag Ag2 0.5000 -0.5000 0.0000 0.02716(9) Uani d S 1 . .
    Cl Cl1 -0.04375(9) -0.70217(6) 0.19452(5) 0.02471(12) Uani d . 1 . .
    O O1 -0.0156(4) -0.81713(18) 0.08849(17) 0.0372(4) Uani d . 1 . .
    O O2 0.0718(4) -0.7384(2) 0.32954(17) 0.0405(4) Uani d . 1 . .
    O O3 0.0969(3) -0.55690(18) 0.16137(19) 0.0338(4) Uani d . 1 . .
    O O4 -0.3233(3) -0.6953(2) 0.1977(2) 0.0530(6) Uani d . 1 . .
    N N1 0.2684(3) -0.10407(19) 0.38878(18) 0.0212(3) Uani d . 1 . .
    C C2 0.3565(4) -0.2298(2) 0.4306(2) 0.0253(4) Uani d . 1 . .
    H H2A 0.3003 -0.2710 0.5139 0.030 Uiso calc R 1 . .
    C C3 0.5233(4) -0.3006(2) 0.3584(2) 0.0245(4) Uani d . 1 . .
    H H3A 0.5804 -0.3886 0.3917 0.029 Uiso calc R 1 . .
    C C4 0.6080(4) -0.2422(2) 0.2358(2) 0.0187(4) Uani d . 1 . .
    C C5 0.5244(4) -0.1101(2) 0.1946(2) 0.0224(4) Uani d . 1 . .
    H H5A 0.5824 -0.0647 0.1134 0.027 Uiso calc R 1 . .
    C C6 0.3576(4) -0.0467(2) 0.2725(2) 0.0246(4) Uani d . 1 . .
    H H6A 0.3017 0.0430 0.2427 0.030 Uiso calc R 1 . .
    N N2 0.7619(3) -0.3164(2) 0.15325(19) 0.0218(3) Uani d . 1 . .
    H H2B 0.874(5) -0.362(3) 0.199(3) 0.026 Uiso d . 1 . .
    H H2C 0.845(5) -0.259(3) 0.097(3) 0.026 Uiso d . 1 . .
loop_
    _atom_site_aniso_label
    _atom_site_aniso_U_11
    _atom_site_aniso_U_22
    _atom_site_aniso_U_33
    _atom_site_aniso_U_12
    _atom_site_aniso_U_13
    _atom_site_aniso_U_23
    Ag1 0.01995(12) 0.03359(15) 0.02912(14) 0.00871(9) 0.00516(9) -0.01157(10)
    Ag2 0.02874(13) 0.02542(14) 0.02684(14) 0.00551(9) 0.00580(9) -0.00782(9)
    Cl1 0.0227(2) 0.0299(3) 0.0266(3) 0.01105(19) 0.00968(18) 0.0130(2)
    O1 0.0491(10) 0.0312(9) 0.0296(9) 0.0013(7) 0.0083(7) 0.0022(7)
    O2 0.0520(10) 0.0550(11) 0.0238(8) 0.0281(9) 0.0100(7) 0.0138(8)
    O3 0.0347(8) 0.0259(8) 0.0473(10) 0.0105(6) 0.0211(7) 0.0102(7)
    O4 0.0238(9) 0.0665(13) 0.0815(15) 0.0196(8) 0.0229(9) 0.0445(12)
    N1 0.0193(8) 0.0232(8) 0.0211(8) 0.0061(6) 0.0032(6) -0.0055(7)
    C2 0.0309(11) 0.0270(11) 0.0197(10) 0.0059(8) 0.0089(8) 0.0023(8)
    C3 0.0322(11) 0.0224(10) 0.0225(10) 0.0112(8) 0.0075(8) 0.0045(8)
    C4 0.0167(9) 0.0202(9) 0.0183(9) 0.0031(7) 0.0015(7) -0.0025(7)
    C5 0.0276(10) 0.0207(10) 0.0204(10) 0.0058(8) 0.0063(8) 0.0037(8)
    C6 0.0270(10) 0.0209(10) 0.0269(11) 0.0088(8) 0.0020(8) 0.0000(8)
    N2 0.0212(8) 0.0233(9) 0.0227(9) 0.0069(7) 0.0072(7) 0.0004(7)
_geom_special_details
;
 All esds (except the esd in the dihedral angle between two l.s. planes)
 are estimated using the full covariance matrix.  The cell esds are taken
 into account individually in the estimation of esds in distances, angles
 and torsion angles; correlations between esds in cell parameters are only
 used when they are defined by crystal symmetry.  An approximate (isotropic)
 treatment of cell esds is used for estimating esds involving l.s. planes.
;
loop_
    _geom_bond_atom_site_label_1
    _geom_bond_atom_site_label_2
    _geom_bond_site_symmetry_2
    _geom_bond_distance
    _geom_bond_publ_flag
    Ag1 N1 . 2.1363(16) y
    Ag1 N1 2_556 2.1363(16) ?
    Ag2 N2 2_645 2.2582(18) ?
    Ag2 N2 . 2.2583(18) y
    Cl1 O2 . 1.4301(16) ?
    Cl1 O4 . 1.4344(16) ?
    Cl1 O3 . 1.4430(16) ?
    Cl1 O1 . 1.4454(17) ?
    N1 C6 . 1.344(3) ?
    N1 C2 . 1.353(3) ?
    C2 C3 . 1.373(3) ?
    C2 H2A . 0.9500 ?
    C3 C4 . 1.393(3) ?
    C3 H3A . 0.9500 ?
    C4 C5 . 1.394(3) ?
    C4 N2 . 1.399(3) y
    C5 C6 . 1.371(3) ?
    C5 H5A . 0.9500 ?
    C6 H6A . 0.9500 ?
    N2 H2B . 0.85(3) ?
    N2 H2C . 0.86(3) ?
loop_
    _geom_angle_atom_site_label_1
    _geom_angle_atom_site_label_2
    _geom_angle_atom_site_label_3
    _geom_angle_site_symmetry_1
    _geom_angle_site_symmetry_3
    _geom_angle
    _geom_angle_publ_flag
    N1 Ag1 N1 . 2_556 180.00(5) ?
    N2 Ag2 N2 2_645 . 180.0 ?
    O2 Cl1 O4 . . 109.54(11) ?
    O2 Cl1 O3 . . 109.91(12) ?
    O4 Cl1 O3 . . 108.88(10) ?
    O2 Cl1 O1 . . 108.65(11) ?
    O4 Cl1 O1 . . 110.77(13) ?
    O3 Cl1 O1 . . 109.08(10) ?
    C6 N1 C2 . . 116.76(17) y
    C6 N1 Ag1 . . 120.93(13) y
    C2 N1 Ag1 . . 122.31(13) y
    N1 C2 C3 . . 123.15(19) ?
    N1 C2 H2A . . 118.4 ?
    C3 C2 H2A . . 118.4 ?
    C2 C3 C4 . . 119.45(19) ?
    C2 C3 H3A . . 120.3 ?
    C4 C3 H3A . . 120.3 ?
    C5 C4 C3 . . 117.63(18) ?
    C5 C4 N2 . . 120.84(18) ?
    C3 C4 N2 . . 121.47(18) ?
    C6 C5 C4 . . 119.20(19) ?
    C6 C5 H5A . . 120.4 ?
    C4 C5 H5A . . 120.4 ?
    N1 C6 C5 . . 123.77(19) ?
    N1 C6 H6A . . 118.1 ?
    C5 C6 H6A . . 118.1 ?
    C4 N2 Ag2 . . 111.91(12) y
    C4 N2 H2B . . 115.5(17) ?
    Ag2 N2 H2B . . 104.1(17) ?
    C4 N2 H2C . . 113.7(17) ?
    Ag2 N2 H2C . . 101.4(17) ?
    H2B N2 H2C . . 109(2) ?
loop_
    _geom_hbond_atom_site_label_D
    _geom_hbond_atom_site_label_H
    _geom_hbond_atom_site_label_A
    _geom_hbond_site_symmetry_A
    _geom_hbond_distance_DH
    _geom_hbond_distance_HA
    _geom_hbond_distance_DA
    _geom_hbond_angle_DHA
    N2 H2C O1 2_645 0.86(3) 2.16(3) 2.984(3) 161(2)
    N2 H2B O3 1_655 0.85(3) 2.29(3) 2.984(3) 139(2)
