# Supplementary material for: catena-Poly[[silver(I)-μ-4-aminopyridine] perchlorate]: a 1-D staircase coordination polymer
Source: Acta Crystallogr Sect E Struct Rep Online. 2010 Sep 30;66(Pt 10):m1324. doi: 10.1107/S1600536810037682 (PMC2983413; doi:10.1107/S1600536810037682)
Supplement: Supplementary file 2 [file e-66-m1324-Isup2.hkl]

# 
# h,k,l, Fc-squared, Fo-squared, sigma(Fo-squared) and status flag 
# 
data_I
_shelx_title ' 3rg8 in P-1' 
_shelx_refln_list_code          4 
_shelx_F_calc_maximum      116.74 
_exptl_crystal_F_000       292.00 
_reflns_d_resolution_high  0.7985 
 
loop_ 
 _symmetry_equiv_pos_as_xyz 
 'x, y, z' 
 '-x, -y, -z' 
 
_cell_length_a     5.0720 
_cell_length_b     9.0025 
_cell_length_c     9.5520 
_cell_angle_alpha  93.198 
_cell_angle_beta   96.992 
_cell_angle_gamma 100.452 
 
_shelx_F_squared_multiplier     1.000 
 
loop_ 
 _refln_index_h 
 _refln_index_k 
 _refln_index_l 
 _refln_F_squared_calc 
 _refln_F_squared_meas 
 _refln_F_squared_sigma 
 _refln_observed_status 
   2   0   0     8721.28     8509.45     41.80 o 
   3   0   0      736.16      786.68      7.97 o 
   4   0   0     2085.69     2018.27     18.62 o 
   5   0   0        0.09       -1.16      2.04 o 
   6   0   0      378.85      378.29     10.27 o 
  -6   1   0        3.03        1.56      1.70 o 
  -5   1   0      842.49      860.11     10.95 o 
  -4   1   0      229.72      238.26      3.29 o 
  -3   1   0     3225.30     3199.53     13.60 o 
  -2   1   0       10.62       10.91      0.71 o 
  -1   1   0     2422.55     1702.49    191.73 o 
   0   1   0        0.24        0.10      0.12 o 
   1   1   0     3952.71     4117.77     13.17 o 
   2   1   0      122.70      116.83      1.28 o 
   3   1   0     2863.95     2860.22     13.05 o 
   4   1   0      496.10      489.68      9.77 o 
   5   1   0      908.17      878.29     13.47 o 
   6   1   0       94.58       79.51      7.86 o 
  -6   2   0      599.50      621.96     20.22 o 
  -5   2   0        0.39        0.00      1.36 o 
  -4   2   0     1373.61     1367.18     14.51 o 
  -3   2   0       83.41       76.14      1.94 o 
  -2   2   0     1827.21     1561.96    119.58 o 
  -1   2   0     1395.69     1435.38     10.73 o 
   0   2   0      197.47      208.20      2.91 o 
   1   2   0        0.96        3.83      0.49 o 
   2   2   0     2074.57     2078.10     13.71 o 
   3   2   0      464.97      460.15      3.56 o 
   4   2   0      646.25      686.17     15.48 o 
   5   2   0       12.20       11.91      2.88 o 
  -6   3   0       37.77       38.40      3.10 o 
  -5   3   0      984.64      978.84     11.36 o 
  -4   3   0      236.79      252.23      3.85 o 
  -3   3   0     4859.39     4596.40    255.28 o 
  -2   3   0       38.05       35.99      1.25 o 
  -1   3   0     4772.78     4834.59     25.90 o 
   0   3   0      675.06      667.11      4.81 o 
   1   3   0     4473.35     4415.53     20.14 o 
   2   3   0       81.62       89.97      1.56 o 
   3   3   0     1402.63     1361.29      8.78 o 
   4   3   0        6.86        5.45      1.09 o 
   5   3   0      418.31      427.22      6.61 o 
  -6   4   0      228.93      222.84      6.43 o 
  -5   4   0       14.55       12.41      2.73 o 
  -4   4   0       82.52       75.39      6.17 o 
  -3   4   0        0.01        0.19      0.70 o 
  -2   4   0     3903.07     4118.35     22.15 o 
  -1   4   0       12.66       17.30      0.99 o 
   0   4   0     6845.27     6894.83     46.15 o 
   1   4   0      274.92      282.22      3.90 o 
   2   4   0     3357.52     2914.41    227.23 o 
   3   4   0      327.20      326.26      4.36 o 
   4   4   0     1043.78      967.52     18.65 o 
   5   4   0       31.20       24.21      2.15 o 
  -6   5   0        5.54        6.95      2.50 o 
  -5   5   0     1204.18     1176.94     34.60 o 
  -4   5   0       83.67       85.00      4.13 o 
  -3   5   0     2359.00     2401.33     19.17 o 
  -2   5   0       63.92       66.85      2.53 o 
  -1   5   0     2942.95     2886.01     16.32 o 
   0   5   0     1133.72     1178.57     22.58 o 
   1   5   0     2023.47     2062.82     10.08 o 
   2   5   0      145.80      152.92      2.70 o 
   3   5   0      601.16      571.11      6.95 o 
   4   5   0      106.14      105.07      3.73 o 
   5   5   0      375.52      394.32      9.07 o 
  -5   6   0      131.83      142.41      6.36 o 
  -4   6   0     2525.96     2519.22     22.78 o 
  -3   6   0        2.39        3.30      1.77 o 
  -2   6   0     2165.21     2158.62      9.50 o 
  -1   6   0       26.57       24.82      2.57 o 
   0   6   0     1557.21     1492.46     21.83 o 
   1   6   0       32.57       32.48      1.60 o 
   2   6   0     1024.90      981.06     24.27 o 
   3   6   0        0.05       -0.65      1.57 o 
   4   6   0      392.35      392.60     11.75 o 
  -5   7   0      337.96      343.56      8.57 o 
  -4   7   0        1.82        3.18      2.12 o 
  -3   7   0      433.07      446.03     10.20 o 
  -2   7   0      160.93      150.72      5.30 o 
  -1   7   0     2829.05     2765.63     19.48 o 
   0   7   0      149.03      152.42      3.05 o 
   1   7   0     1896.20     1852.35     17.19 o 
   2   7   0       26.40       26.99      2.23 o 
   3   7   0     1010.17      989.59     19.03 o 
   4   7   0       26.19       24.35      2.73 o 
  -5   8   0        0.52        0.40      2.34 o 
  -4   8   0      230.49      229.20      7.39 o 
  -3   8   0      170.67      172.77      5.95 o 
  -2   8   0      507.91      513.54      9.39 o 
  -1   8   0      216.11      203.26      6.21 o 
   0   8   0      321.73      313.85      9.46 o 
   1   8   0      141.13      145.41      6.61 o 
   2   8   0      428.93      424.98      6.75 o 
   3   8   0        0.01        0.65      1.77 o 
  -4   9   0      104.76      100.34      5.63 o 
  -3   9   0      729.95      705.42     17.23 o 
  -2   9   0        6.34        5.64      2.68 o 
  -1   9   0      544.13      531.03     10.26 o 
   0   9   0        0.09       -0.92      1.91 o 
   1   9   0      250.04      244.08      7.00 o 
   2   9   0       71.77       72.01      4.55 o 
  -3  10   0        1.14       -0.34      3.54 o 
  -2  10   0      863.60      879.00     14.19 o 
  -1  10   0        8.02        9.57      2.86 o 
   0  10   0      778.61      834.99     20.99 o 
   1  10   0        0.45        0.55      2.34 o 
  -2  11   0        9.38        5.26      3.01 o 
  -1  11   0      328.26      349.35     14.17 o 
   0  11   0       20.04       18.70      3.40 o 
   0 -11   1      145.34      147.15      6.49 o 
   1 -11   1       22.84       19.58      5.14 o 
   2 -11   1      234.65      249.95      8.51 o 
  -1 -10   1      432.01      462.89     10.24 o 
   0 -10   1        4.21        5.17      3.18 o 
   1 -10   1       76.34       78.94      5.88 o 
   2 -10   1       46.57       45.99      4.21 o 
   3 -10   1       52.49       53.52      6.45 o 
  -2  -9   1      344.39      369.56     11.01 o 
  -1  -9   1       14.05       12.00      2.77 o 
   0  -9   1     1133.38     1159.80     14.90 o 
   1  -9   1       30.19       26.41      3.26 o 
   2  -9   1     1298.94     1294.64     17.33 o 
   3  -9   1      147.14      149.66     12.02 o 
   4  -9   1      445.01      485.61     20.47 o 
  -3  -8   1      388.92      378.34      7.71 o 
  -2  -8   1       66.32       73.04      3.84 o 
  -1  -8   1      481.21      501.33     16.53 o 
   0  -8   1        7.09        6.49      2.76 o 
   1  -8   1     1767.67     1705.28     16.80 o 
   2  -8   1        0.23        1.72      2.00 o 
   3  -8   1      836.69      819.14     13.32 o 
   4  -8   1       72.44       67.28      4.43 o 
   5  -8   1      912.02      930.04     15.64 o 
  -4  -7   1      376.86      392.14      7.84 o 
  -3  -7   1       44.41       43.09      2.91 o 
  -2  -7   1      517.81      507.50      7.34 o 
  -1  -7   1       48.12       46.31      2.39 o 
   0  -7   1      327.78      317.74      6.93 o 
   1  -7   1      114.35      110.28      4.57 o 
   2  -7   1      725.57      701.26     16.02 o 
   3  -7   1      155.38      171.19      5.43 o 
   4  -7   1      444.71      440.79      9.01 o 
   5  -7   1        4.48        3.74      2.89 o 
  -4  -6   1        1.40       -0.50      1.67 o 
  -3  -6   1     1236.84     1226.53     10.83 o 
  -2  -6   1       87.43       83.55      3.19 o 
  -1  -6   1     3225.30     3377.13     27.98 o 
   0  -6   1       15.97       14.53      2.20 o 
   1  -6   1     2187.38     2182.34     15.83 o 
   2  -6   1       24.40       29.78      2.73 o 
   3  -6   1     1538.76     1545.17     13.74 o 
   4  -6   1      424.97      413.98      8.24 o 
   5  -6   1      383.34      401.79      8.88 o 
  -5  -5   1        4.89        3.70      1.81 o 
  -4  -5   1      195.69      209.26      5.93 o 
  -3  -5   1        6.33        6.73      1.66 o 
  -2  -5   1     1078.67     1087.43      7.36 o 
  -1  -5   1      502.88      539.33      4.08 o 
   0  -5   1     2374.57     2229.54     20.25 o 
   1  -5   1      101.44      117.13      3.76 o 
   2  -5   1     2281.80     2291.57     12.09 o 
   3  -5   1      282.58      291.70      4.12 o 
   4  -5   1     1154.47     1110.53      9.75 o 
   5  -5   1      440.85      440.09      7.75 o 
  -5  -4   1      436.96      452.76     12.00 o 
  -4  -4   1       11.91       10.73      1.72 o 
  -3  -4   1      276.63      286.00      3.86 o 
  -2  -4   1       63.03       49.50      5.52 o 
  -1  -4   1     1907.89     1925.05     13.52 o 
   0  -4   1       24.08       41.76      1.29 o 
   1  -4   1     1964.32     1889.20     15.03 o 
   2  -4   1       32.82       46.72      1.62 o 
   3  -4   1     1784.65     1514.37    141.62 o 
   4  -4   1       10.16       10.28      1.71 o 
   5  -4   1      515.51      488.20      7.74 o 
   6  -4   1        1.96        3.75      2.07 o 
  -5  -3   1      109.43      109.85      5.13 o 
  -4  -3   1     2456.51     2434.24     14.88 o 
  -3  -3   1      154.54      140.44      2.53 o 
  -2  -3   1     7620.04     7643.61     39.00 o 
  -1  -3   1     1442.29     1549.40      9.58 o 
   0  -3   1     8915.39     8688.20     47.23 o 
   1  -3   1      140.39      155.80      2.54 o 
   2  -3   1     4419.03     4509.00     18.84 o 
   3  -3   1        2.54        4.18      0.85 o 
   4  -3   1      826.28      861.06      9.77 o 
   5  -3   1      223.60      212.63      4.66 o 
   6  -3   1      459.22      453.50      7.25 o 
  -5  -2   1      432.62      377.02     10.41 o 
  -4  -2   1        0.45        0.60      0.67 o 
  -3  -2   1     2641.15     2532.44     17.78 o 
  -2  -2   1        1.89        2.21      0.64 o 
  -1  -2   1     4257.23     3023.50    441.69 o 
   0  -2   1     1383.58     1541.21      8.07 o 
   1  -2   1    13628.28    12743.28     31.20 o 
   2  -2   1      103.66       98.72      1.62 o 
   3  -2   1     5706.34     5863.69     26.86 o 
   4  -2   1      216.31      213.78      4.67 o 
   5  -2   1      974.60      966.44      9.75 o 
   6  -2   1       97.66      101.87      3.70 o 
  -6  -1   1      123.17      111.61      8.60 o 
  -5  -1   1        3.71        3.93      1.84 o 
  -4  -1   1      643.26      645.00      8.28 o 
  -3  -1   1      381.06      354.06      5.24 o 
  -2  -1   1     1334.10     1355.35      8.17 o 
  -1  -1   1     3467.06     3726.76     15.21 o 
   0  -1   1     7005.69     6506.70     31.39 o 
   1  -1   1     2499.71     2562.87     15.63 o 
   2  -1   1      958.36      944.11      5.66 o 
   3  -1   1      132.27      133.87      2.20 o 
   4  -1   1     2071.17     2065.75     22.32 o 
   5  -1   1       56.86       53.13      2.46 o 
   6  -1   1      462.60      474.02     11.81 o 
  -6   0   1       82.55       84.96      6.36 o 
  -5   0   1     1410.79     1339.64     15.17 o 
  -4   0   1        1.12        0.89      1.52 o 
  -3   0   1     3044.33     3097.37     17.70 o 
  -2   0   1      432.61      490.89      4.09 o 
  -1   0   1     3856.09     3893.15     21.29 o 
   1   0   1     1816.95     1805.81     28.73 o 
   2   0   1       22.98       17.72      0.85 o 
   3   0   1     1717.37     1707.16     18.69 o 
   4   0   1       10.48       10.60      1.07 o 
   5   0   1      215.36      214.01      4.19 o 
   6   0   1        9.19        9.89      3.72 o 
  -6   1   1      391.88      356.18     13.14 o 
  -5   1   1        2.33        4.85      1.14 o 
  -4   1   1     1807.75     1861.65     16.62 o 
  -3   1   1     1936.95     2093.94     13.35 o 
  -2   1   1    11131.11    10516.29     34.08 o 
  -1   1   1     1703.60     1701.85     80.29 o 
   0   1   1    13239.16    11640.77     36.38 o 
   1   1   1     8269.46     8391.66     26.51 o 
   2   1   1     2920.76     2804.05     13.61 o 
   3   1   1       38.75       38.68      1.34 o 
   4   1   1     1394.39     1367.28     11.64 o 
   5   1   1       11.04       11.08      1.35 o 
  -6   2   1       15.91       14.81      2.10 o 
  -5   2   1      916.61      889.15      8.58 o 
  -4   2   1        2.69        2.64      1.12 o 
  -3   2   1     1656.21     1634.86     22.05 o 
  -2   2   1       39.71       49.36      4.10 o 
  -1   2   1     2495.31     2456.65     17.84 o 
   0   2   1     1088.32     1173.55     14.78 o 
   1   2   1    13101.12    12578.76     52.55 o 
   2   2   1      291.31      305.65      6.90 o 
   3   2   1     2555.31     2587.06     14.90 o 
   4   2   1      269.58      273.72      5.56 o 
   5   2   1     1281.31     1261.54     11.63 o 
  -6   3   1      715.40      710.49     30.11 o 
  -5   3   1       55.50       51.47      3.13 o 
  -4   3   1     1298.17     1345.42     10.75 o 
  -3   3   1      276.54      286.54     24.41 o 
  -2   3   1     4300.12     4436.90     37.04 o 
  -1   3   1        0.62        3.44      0.82 o 
   0   3   1     2448.26     2466.59     16.56 o 
   1   3   1      356.11      319.59      5.28 o 
   2   3   1     3138.37     3268.03     18.93 o 
   3   3   1       67.49       71.52      2.18 o 
   4   3   1      402.34      404.77      7.19 o 
   5   3   1        1.15       -0.19      1.46 o 
  -6   4   1      128.64      125.85      5.09 o 
  -5   4   1     1153.00     1170.03     24.14 o 
  -4   4   1       43.49       42.30      2.52 o 
  -3   4   1     5145.35     4304.98    534.77 o 
  -2   4   1      154.94      162.43      3.18 o 
  -1   4   1     5569.03     5471.03     71.79 o 
   0   4   1        2.94        7.09      0.86 o 
   1   4   1     3809.51     3715.42     11.85 o 
   2   4   1       85.62       91.29      2.83 o 
   3   4   1     1425.68     1398.99     12.03 o 
   4   4   1       31.46       33.00      2.33 o 
   5   4   1      385.77      370.46     11.88 o 
  -6   5   1      165.86      167.46      6.20 o 
  -5   5   1       44.94       45.15      3.68 o 
  -4   5   1      794.19      832.57     10.98 o 
  -3   5   1      273.75      258.92      4.09 o 
  -2   5   1     2944.59     2892.29     24.51 o 
  -1   5   1        0.37       -0.10      1.38 o 
   0   5   1     3272.39     3221.46     30.69 o 
   1   5   1      397.27      402.15      4.12 o 
   2   5   1     1673.85     1714.32     19.48 o 
   3   5   1       21.35       20.82      2.03 o 
   4   5   1      950.89      919.87     11.14 o 
  -5   6   1      817.98      790.92     12.20 o 
  -4   6   1      152.72      138.03      5.24 o 
  -3   6   1      113.70      110.84      5.26 o 
  -2   6   1       15.16       19.66      1.92 o 
  -1   6   1     1371.98     1328.42     12.62 o 
   0   6   1      704.90      670.59      5.98 o 
   1   6   1      243.24      252.19      4.70 o 
   2   6   1      149.32      150.50      3.92 o 
   3   6   1      305.46      307.84      5.74 o 
   4   6   1        0.03        1.55      1.72 o 
  -5   7   1       69.28       67.43      4.59 o 
  -4   7   1     1621.10     1590.25     26.40 o 
  -3   7   1       17.88       20.32      2.75 o 
  -2   7   1     1564.67     1619.80     31.84 o 
  -1   7   1       23.55       27.26      1.64 o 
   0   7   1     1908.51     1905.82     13.32 o 
   1   7   1       51.49       51.51      2.24 o 
   2   7   1     1391.59     1372.42     11.11 o 
   3   7   1        9.28        6.62      1.94 o 
  -5   8   1      271.07      298.40      8.71 o 
  -4   8   1        7.87       11.58      2.82 o 
  -3   8   1     1939.62     2015.71     33.17 o 
  -2   8   1        1.27        1.42      2.07 o 
  -1   8   1     2409.29     2263.68     38.46 o 
   0   8   1      288.42      283.08      3.99 o 
   1   8   1     1352.94     1347.71     12.79 o 
   2   8   1       34.60       32.90      2.53 o 
   3   8   1      491.28      488.16      7.87 o 
  -4   9   1      375.88      376.06      9.77 o 
  -3   9   1      125.75      128.87      8.37 o 
  -2   9   1      229.45      242.69      7.45 o 
  -1   9   1       48.56       46.92      3.96 o 
   0   9   1      416.45      422.05     13.52 o 
   1   9   1       28.12       27.63      3.07 o 
   2   9   1      311.58      305.16      7.87 o 
  -3  10   1      559.10      503.33     15.82 o 
  -2  10   1        0.05       -2.34      2.34 o 
  -1  10   1      450.85      447.42     10.16 o 
   0  10   1       81.82       86.76      4.61 o 
   1  10   1      285.36      291.01      7.77 o 
  -2  11   1      256.41      265.15      8.85 o 
  -1  11   1        1.49       -3.04      3.78 o 
   0 -11   2       33.31       35.91      4.87 o 
   1 -11   2      304.99      343.94     13.66 o 
   2 -11   2       14.08       10.39      3.29 o 
  -1 -10   2       81.38       84.42      5.16 o 
   0 -10   2      201.80      187.86      9.95 o 
   1 -10   2       19.61       20.68      3.35 o 
   2 -10   2      325.97      315.96      8.75 o 
   3 -10   2        2.53        2.76      3.92 o 
  -2  -9   2       16.98       11.22      3.02 o 
  -1  -9   2      332.63      358.16     15.62 o 
   0  -9   2      100.37       87.52      4.79 o 
   1  -9   2      325.23      314.84      8.11 o 
   2  -9   2      351.91      335.50      8.50 o 
   3  -9   2       77.67       76.73      9.63 o 
   4  -9   2      212.34      236.34      8.93 o 
  -3  -8   2       10.43       11.71      2.77 o 
  -2  -8   2      859.94      879.90     19.29 o 
  -1  -8   2        0.44        0.44      2.08 o 
   0  -8   2     1491.95     1415.90     21.12 o 
   1  -8   2       90.70       92.31      5.30 o 
   2  -8   2     1080.26     1049.51     13.24 o 
   3  -8   2      200.02      197.43      7.58 o 
   4  -8   2      716.49      751.86     12.29 o 
   5  -8   2        0.97       -0.46      4.33 o 
  -4  -7   2       65.93       74.13      4.52 o 
  -3  -7   2      185.58      178.05      6.04 o 
  -2  -7   2       63.42       64.57      3.99 o 
  -1  -7   2      550.32      505.66      7.03 o 
   0  -7   2       13.91       17.72      2.63 o 
   1  -7   2     1621.60     1599.39     15.07 o 
   2  -7   2       42.18       34.39      3.55 o 
   3  -7   2     1204.05     1256.63     14.31 o 
   4  -7   2       51.48       55.88      3.82 o 
   5  -7   2      580.27      594.65     11.27 o 
  -4  -6   2      429.79      455.12     11.39 o 
  -3  -6   2        0.28        0.26      1.79 o 
  -2  -6   2      871.31      872.69     10.98 o 
  -1  -6   2       51.63       50.01      2.38 o 
   0  -6   2     1092.95     1054.29     11.08 o 
   1  -6   2      106.29      105.90      4.18 o 
   2  -6   2     1601.90     1570.62     16.04 o 
   3  -6   2      111.30      116.27      3.26 o 
   4  -6   2      204.23      208.12      4.73 o 
   5  -6   2        5.82        4.43      2.11 o 
  -5  -5   2      442.34      461.24     13.48 o 
  -4  -5   2       80.45       80.15      3.61 o 
  -3  -5   2     1473.23     1413.68     11.79 o 
  -2  -5   2      109.59      126.29      2.85 o 
  -1  -5   2     4594.40     4657.90     44.36 o 
   0  -5   2      727.87      795.85     17.30 o 
   1  -5   2     1288.35     1156.52     10.73 o 
   2  -5   2        2.16        1.87      1.06 o 
   3  -5   2     1604.30     1595.94     15.93 o 
   4  -5   2       22.52       22.68      2.08 o 
   5  -5   2      173.03      162.23      4.63 o 
  -5  -4   2        5.45        4.67      1.67 o 
  -4  -4   2      293.58      284.08      5.28 o 
  -3  -4   2      372.97      393.88      4.75 o 
  -2  -4   2     1780.58     1806.19     17.23 o 
  -1  -4   2      893.00      957.64      7.95 o 
   0  -4   2     1935.92     1966.71     13.57 o 
   1  -4   2       24.04       27.03      1.21 o 
   2  -4   2     2716.69     2685.05      8.87 o 
   3  -4   2      453.55      454.32      4.50 o 
   4  -4   2     3139.58     3057.25     21.13 o 
   5  -4   2        1.45        0.53      1.60 o 
  -5  -3   2      506.94      526.69     19.02 o 
  -4  -3   2       49.88       50.29      2.35 o 
  -3  -3   2      454.60      451.44      5.66 o 
  -2  -3   2      183.74      156.10      2.36 o 
  -1  -3   2     2070.87     2130.29     26.28 o 
   0  -3   2      934.58      917.19      7.56 o 
   1  -3   2     6382.45     6634.63     32.43 o 
   2  -3   2      424.39      454.73      6.10 o 
   3  -3   2      893.63      926.52      8.91 o 
   4  -3   2        1.12        0.98      1.05 o 
   5  -3   2      384.80      364.77      6.19 o 
   6  -3   2        3.60        3.64      1.88 o 
  -5  -2   2      205.67      201.76     11.35 o 
  -4  -2   2     3350.74     3294.01     11.97 o 
  -3  -2   2      630.74      675.90      8.69 o 
  -2  -2   2     3534.79     3524.00     33.42 o 
  -1  -2   2     1915.71     1829.68    107.78 o 
   0  -2   2     8379.01     8127.79     28.93 o 
   1  -2   2      102.23      115.86      1.45 o 
   2  -2   2     1498.09     1272.79    115.94 o 
   3  -2   2       20.89       16.84      1.46 o 
   4  -2   2      652.83      659.24     10.77 o 
   5  -2   2        3.98        2.89      1.53 o 
   6  -2   2       50.82       52.47      3.02 o 
  -6  -1   2       16.96       16.70      4.89 o 
  -5  -1   2      460.42      451.26     19.15 o 
  -4  -1   2       11.33       14.04      0.86 o 
  -3  -1   2     4118.73     4126.82     16.77 o 
  -2  -1   2      144.19      138.35      1.90 o 
  -1  -1   2     9605.90     5853.42   1020.14 o 
   0  -1   2     1847.93     2009.02     24.95 o 
   1  -1   2    11216.95    10815.14     33.05 o 
   2  -1   2      514.32      408.47     43.76 o 
   3  -1   2     4786.39     4686.39     28.48 o 
   4  -1   2      294.56      317.52      4.57 o 
   5  -1   2      829.61      794.62     11.16 o 
   6  -1   2       15.86       16.84      2.10 o 
  -6   0   2      219.92      214.80     10.86 o 
  -5   0   2       22.46       22.08      2.90 o 
  -4   0   2      714.61      699.90      6.56 o 
  -3   0   2       71.82       69.62      1.69 o 
  -2   0   2     3092.51     3193.84     15.92 o 
  -1   0   2     2185.72     2134.35     74.83 o 
   0   0   2      325.66      343.05      2.70 o 
   2   0   2     2049.01     1932.63     12.06 o 
   3   0   2       43.45       41.09      1.63 o 
   4   0   2     2177.58     2155.53     24.57 o 
   5   0   2      100.31       97.90      3.43 o 
  -6   1   2       21.30       24.95      2.52 o 
  -5   1   2     1175.86     1193.39     11.04 o 
  -4   1   2      137.12      143.65      2.71 o 
  -3   1   2     1223.21     1195.69     13.18 o 
  -2   1   2       42.28       41.09      1.85 o 
  -1   1   2     6014.86     5884.24     27.97 o 
   0   1   2      726.90      751.43      9.19 o 
   1   1   2    10140.80    10068.78     39.64 o 
   2   1   2      297.97      285.19      4.32 o 
   3   1   2     1308.80     1336.24     17.73 o 
   4   1   2       61.37       62.54      2.29 o 
   5   1   2      480.05      471.64      6.87 o 
  -6   2   2      790.39      807.34     20.47 o 
  -5   2   2        1.18        0.99      1.49 o 
  -4   2   2     2533.84     2626.06     27.35 o 
  -3   2   2      204.25      223.48      3.19 o 
  -2   2   2    13136.70     5630.74   2786.47 o 
  -1   2   2      774.27      787.95     10.43 o 
   0   2   2     9224.63     9167.72     59.67 o 
   2   2   2     4424.43     4169.65     81.67 o 
   3   2   2       17.82       17.12      1.38 o 
   4   2   2      697.21      718.44     14.74 o 
   5   2   2        3.58        4.09      1.72 o 
  -6   3   2       16.55       13.72      2.32 o 
  -5   3   2      479.68      484.59      7.88 o 
  -4   3   2      128.05      131.29      3.36 o 
  -3   3   2     1392.50     1470.32     15.59 o 
  -2   3   2      159.29      150.17      2.61 o 
  -1   3   2     1368.80     1384.16     16.45 o 
   0   3   2     1028.49     1021.45      9.20 o 
   1   3   2     2354.46     2328.18     17.75 o 
   2   3   2      611.04      644.16      5.82 o 
   3   3   2     1029.33     1008.97     10.48 o 
   4   3   2       72.03       66.54      3.09 o 
   5   3   2      809.46      812.78      9.94 o 
  -6   4   2      545.96      556.49      9.67 o 
  -5   4   2       29.16       26.39      2.77 o 
  -4   4   2     2045.06     2086.02     39.31 o 
  -3   4   2       76.17       61.51      5.91 o 
  -2   4   2     2220.49     2263.20     25.53 o 
  -1   4   2      134.28      150.14      3.89 o 
   0   4   2     2785.55     2801.51     34.39 o 
   1   4   2       64.29       62.33      1.70 o 
   2   4   2     1576.17     1574.67     15.74 o 
   3   4   2      101.62      108.26      3.15 o 
   4   4   2      443.24      413.10      7.69 o 
   5   4   2        7.29        9.81      2.34 o 
  -6   5   2       83.80       90.28      4.94 o 
  -5   5   2     1528.49     1573.51     16.13 o 
  -4   5   2      390.84      406.25      7.91 o 
  -3   5   2     2397.52     2467.24     11.90 o 
  -2   5   2      496.36      487.95      7.61 o 
  -1   5   2     6007.02     6021.82     29.13 o 
   0   5   2      280.31      281.09      7.23 o 
   1   5   2     2256.96     2307.80     19.91 o 
   2   5   2       48.63       52.18      1.96 o 
   3   5   2     1560.33     1560.54     11.88 o 
   4   5   2        1.82        0.40      1.61 o 
  -5   6   2       30.93       29.26      3.24 o 
  -4   6   2      594.14      608.01     10.30 o 
  -3   6   2        1.21        0.24      1.87 o 
  -2   6   2     2318.36     2220.91     16.44 o 
  -1   6   2       26.90       18.01      2.43 o 
   0   6   2     3111.94     3178.28     28.75 o 
   1   6   2        8.23        5.45      1.27 o 
   2   6   2     2178.45     2074.65     20.66 o 
   3   6   2        8.94       12.43      1.99 o 
   4   6   2      561.59      574.41     11.61 o 
  -5   7   2      569.35      565.16     18.45 o 
  -4   7   2        0.18       -0.32      2.10 o 
  -3   7   2     1242.52     1234.35     13.75 o 
  -2   7   2     1159.59     1110.28     30.84 o 
  -1   7   2      948.71      950.75     12.00 o 
   0   7   2      367.07      379.45      5.03 o 
   1   7   2      240.52      252.98      4.09 o 
   2   7   2      108.88      104.48      3.64 o 
   3   7   2      216.33      210.60      5.19 o 
  -5   8   2       11.36        4.96      2.71 o 
  -4   8   2      955.11      932.95     14.10 o 
  -3   8   2       55.17       48.86      3.86 o 
  -2   8   2      524.30      515.48      9.97 o 
  -1   8   2       57.72       59.82      2.39 o 
   0   8   2     1157.34     1176.15     15.67 o 
   1   8   2        9.11        7.68      1.67 o 
   2   8   2      313.42      314.10      7.24 o 
   3   8   2        0.04        1.72      1.92 o 
  -4   9   2        2.77        1.60      2.55 o 
  -3   9   2     1231.24     1144.50     22.00 o 
  -2   9   2      146.93      140.83      6.03 o 
  -1   9   2      884.89      842.68     12.90 o 
   0   9   2       50.57       50.26      3.55 o 
   1   9   2     1019.04     1020.07     17.62 o 
   2   9   2        0.03       -2.03      2.03 o 
  -3  10   2        5.51        6.40      4.23 o 
  -2  10   2      278.81      281.97      8.42 o 
  -1  10   2      103.45      110.71      5.98 o 
   0  10   2      443.63      411.67     35.95 o 
   1  10   2        0.88       -0.47      3.68 o 
   1 -11   3        6.58        5.20      4.21 o 
  -1 -10   3      271.29      292.85     13.78 o 
   0 -10   3       30.38       31.56      5.34 o 
   1 -10   3      909.70      878.56     18.49 o 
   2 -10   3       27.67       33.50      4.35 o 
   3 -10   3      665.07      626.60     17.83 o 
  -2  -9   3      384.53      392.99      9.54 o 
  -1  -9   3       93.00       90.98      5.11 o 
   0  -9   3      328.20      313.62      8.21 o 
   1  -9   3        2.17        0.28      2.57 o 
   2  -9   3      199.31      210.72      7.10 o 
   3  -9   3        0.59       -0.87      2.26 o 
   4  -9   3      329.76      341.43     11.15 o 
  -3  -8   3      183.78      211.98      7.15 o 
  -2  -8   3      117.47      123.97      7.61 o 
  -1  -8   3      197.43      194.59      7.33 o 
   0  -8   3      188.02      175.90      6.78 o 
   1  -8   3      148.32      149.57      5.59 o 
   2  -8   3       45.42       46.09      3.62 o 
   3  -8   3       54.49       58.39      6.21 o 
   4  -8   3       76.45       71.56      4.45 o 
  -4  -7   3      213.54      230.86      7.16 o 
  -3  -7   3        0.98       -0.70      2.04 o 
  -2  -7   3      637.13      632.77     10.42 o 
  -1  -7   3       12.55       14.89      2.29 o 
   0  -7   3     1774.24     1743.44     15.75 o 
   1  -7   3       70.33       78.89      4.19 o 
   2  -7   3     2003.74     1893.29     17.02 o 
   3  -7   3       27.93       29.60      2.37 o 
   4  -7   3      757.19      738.63     16.47 o 
   5  -7   3        3.36        2.74      2.35 o 
  -4  -6   3       56.68       64.63      4.10 o 
  -3  -6   3      256.34      232.69      6.35 o 
  -2  -6   3      150.90      165.28      5.42 o 
  -1  -6   3     1388.95     1350.63     12.64 o 
   0  -6   3      124.60      136.86      3.67 o 
   1  -6   3     1260.17     1184.42     16.15 o 
   2  -6   3        8.60        7.32      1.28 o 
   3  -6   3     1278.62     1308.54     13.65 o 
   4  -6   3      141.18      137.44      4.44 o 
   5  -6   3      510.55      517.38      9.18 o 
  -5  -5   3       22.25       17.48      2.56 o 
  -4  -5   3      676.87      684.40      9.70 o 
  -3  -5   3       91.94       87.80      3.92 o 
  -2  -5   3     1413.53     1446.63     11.89 o 
  -1  -5   3        2.00        2.70      1.29 o 
   0  -5   3      796.00      791.15     16.06 o 
   1  -5   3      113.67      120.15      2.97 o 
   2  -5   3     1174.59     1149.53     12.87 o 
   3  -5   3       93.81       90.95      2.66 o 
   4  -5   3      291.56      300.76      5.48 o 
   5  -5   3      115.81      118.28      4.15 o 
  -5  -4   3      707.43      729.22     15.41 o 
  -4  -4   3      262.29      249.22      5.44 o 
  -3  -4   3     2973.78     3040.54     47.76 o 
  -2  -4   3      250.93      262.29      3.88 o 
  -1  -4   3     5131.07     5142.42     56.53 o 
   0  -4   3      423.74      409.65     12.77 o 
   1  -4   3     4108.01     3939.11     18.60 o 
   2  -4   3      117.81      144.98      2.39 o 
   3  -4   3     1701.07     1710.49     16.44 o 
   4  -4   3        2.15        2.31      1.48 o 
   5  -4   3      327.59      329.11      7.99 o 
  -5  -3   3        9.43       12.12      1.73 o 
  -4  -3   3      391.81      388.86      5.20 o 
  -3  -3   3       71.20       72.22      2.48 o 
  -2  -3   3      432.39      315.17     29.17 o 
  -1  -3   3       20.81       21.61      1.25 o 
   0  -3   3     4286.29     4255.81     23.17 o 
   1  -3   3      716.13      741.90     10.55 o 
   2  -3   3     3056.68     2997.58     11.66 o 
   3  -3   3      816.65      826.40      5.42 o 
   4  -3   3     3064.50     2928.32     21.82 o 
   5  -3   3      249.15      243.80      5.29 o 
  -5  -2   3      139.10      143.20      3.60 o 
  -4  -2   3       25.53       26.23      1.40 o 
  -3  -2   3      688.63      696.03      6.42 o 
  -2  -2   3      186.06      199.19      5.67 o 
  -1  -2   3     4398.60     4844.18     43.71 o 
   0  -2   3     1118.98     1117.59     15.72 o 
   1  -2   3     2427.13     2562.46     14.66 o 
   2  -2   3        2.67        1.37      0.88 o 
   3  -2   3      422.19      417.89      5.21 o 
   4  -2   3       17.11       15.82      1.81 o 
   5  -2   3      596.34      588.22      8.79 o 
  -6  -1   3      950.37      828.80     28.42 o 
  -5  -1   3        3.59        3.33      0.85 o 
  -4  -1   3     3568.50     3451.19     11.21 o 
  -3  -1   3      436.02      456.63      3.88 o 
  -2  -1   3     3883.07     3880.96     18.50 o 
  -1  -1   3      156.46      180.17      2.70 o 
   0  -1   3     4517.35     4467.64     19.31 o 
   1  -1   3      479.90      491.08      3.18 o 
   2  -1   3     2425.62     2049.60    203.25 o 
   3  -1   3      484.07      433.65     29.82 o 
   4  -1   3      457.35      477.52      7.66 o 
   5  -1   3        8.97        7.25      1.73 o 
  -6   0   3        0.73        2.43      2.99 o 
  -5   0   3      645.07      666.00     10.76 o 
  -4   0   3        7.31        3.12      1.03 o 
  -3   0   3     3182.04     3217.84     10.47 o 
  -2   0   3      141.78      151.44      2.12 o 
  -1   0   3     5556.25     5505.73     33.47 o 
   0   0   3     1589.09     1565.37     11.61 o 
   1   0   3     9533.24     9244.49     31.57 o 
   2   0   3        2.45        1.35      0.75 o 
   3   0   3     3007.54     3063.41     35.74 o 
   4   0   3      106.81      106.46      2.83 o 
   5   0   3      802.54      813.32     10.80 o 
  -6   1   3      473.97      482.60     11.38 o 
  -5   1   3        0.38        0.42      1.33 o 
  -4   1   3      720.69      737.99     12.00 o 
  -3   1   3      454.11      489.02      3.88 o 
  -2   1   3     5205.57     5402.28     30.58 o 
  -1   1   3      432.32      447.57      5.53 o 
   0   1   3     1550.59     1587.67     22.70 o 
   1   1   3      162.52      149.56      2.34 o 
   2   1   3     5056.37     5203.83     32.02 o 
   3   1   3        0.61        0.76      1.17 o 
   4   1   3     1366.12     1336.36     12.13 o 
   5   1   3      125.25      113.84      4.32 o 
  -6   2   3      168.93      171.66      4.95 o 
  -5   2   3      833.99      827.90      9.55 o 
  -4   2   3      149.10      160.69      3.31 o 
  -3   2   3     3156.77     2784.82    211.74 o 
  -2   2   3       15.02       18.48      0.93 o 
  -1   2   3     8558.64     8833.95     94.53 o 
   0   2   3       25.37       34.72      2.09 o 
   1   2   3     2670.20     2741.22     38.35 o 
   2   2   3     1117.75     1207.55     13.58 o 
   3   2   3      380.92      385.68      5.17 o 
   4   2   3       56.89       63.38      3.40 o 
   5   2   3      329.09      318.81      6.83 o 
  -6   3   3      616.55      630.90      9.93 o 
  -5   3   3       70.77       77.62      3.85 o 
  -4   3   3     2660.87     2836.02     43.68 o 
  -3   3   3      822.03      898.78     10.63 o 
  -2   3   3     3625.86     3670.11     28.99 o 
  -1   3   3     1353.70     1527.08     20.69 o 
   0   3   3     6725.01     6425.95     46.88 o 
   1   3   3       32.30       35.50      1.24 o 
   2   3   3     2330.80     2386.67     16.37 o 
   3   3   3        8.51       12.42      1.60 o 
   4   3   3      735.99      769.07     10.12 o 
   5   3   3        0.01       -1.54      1.85 o 
  -6   4   3       21.54       21.18      2.84 o 
  -5   4   3      843.09      823.73     11.20 o 
  -4   4   3      480.86      471.27      8.13 o 
  -3   4   3      458.06      484.41      6.23 o 
  -2   4   3      467.36      489.96      7.93 o 
  -1   4   3     1843.34     1901.10     35.54 o 
   0   4   3      357.59      358.29      3.50 o 
   1   4   3     1795.36     1849.43     15.56 o 
   2   4   3       28.42       31.06      1.54 o 
   3   4   3     2438.90     2386.81     14.29 o 
   4   4   3        0.97        1.26      1.93 o 
  -6   5   3      417.95      435.93      9.60 o 
  -5   5   3       20.37       13.34      2.60 o 
  -4   5   3     1212.58     1169.04     13.19 o 
  -3   5   3        3.32        3.88      1.45 o 
  -2   5   3     1894.75     2020.05     46.40 o 
  -1   5   3       97.74       96.55      3.87 o 
   0   5   3     1534.37     1557.18     18.74 o 
   1   5   3      278.46      279.47      3.58 o 
   2   5   3      759.54      716.14      7.50 o 
   3   5   3       39.14       42.56      2.65 o 
   4   5   3      141.02      146.69      5.15 o 
  -5   6   3     1138.68     1178.09     15.50 o 
  -4   6   3      305.22      292.01      7.92 o 
  -3   6   3     3681.95     3661.81     35.66 o 
  -2   6   3       17.24       13.20      2.42 o 
  -1   6   3     4107.21     4018.57     22.86 o 
   0   6   3      276.11      283.97      5.71 o 
   1   6   3     1901.31     1882.10     16.08 o 
   2   6   3        2.74        2.74      1.45 o 
   3   6   3      678.28      657.47      8.43 o 
   4   6   3        1.27        2.12      2.09 o 
  -5   7   3       16.18       19.35      3.30 o 
  -4   7   3      671.74      696.37     11.90 o 
  -3   7   3       52.08       49.96      4.16 o 
  -2   7   3     1383.23     1315.79     37.81 o 
  -1   7   3      185.24      172.29      5.81 o 
   0   7   3     2179.88     2182.31     20.97 o 
   1   7   3       56.36       55.12      2.43 o 
   2   7   3      766.77      773.66     12.39 o 
   3   7   3       76.22       69.88      3.45 o 
  -5   8   3      306.99      303.26      9.11 o 
  -4   8   3       11.66       15.35      3.12 o 
  -3   8   3      507.68      528.08     14.91 o 
  -2   8   3       19.80       16.01      2.80 o 
  -1   8   3       80.10       78.10      3.17 o 
   0   8   3       77.60       82.28      2.63 o 
   1   8   3      507.88      496.91      8.23 o 
   2   8   3       58.73       58.37      3.10 o 
  -4   9   3      633.28      633.05     19.63 o 
  -3   9   3       14.04       11.79      4.25 o 
  -2   9   3     1228.48     1194.75     15.81 o 
  -1   9   3      113.65      107.41      5.52 o 
   0   9   3     1217.90     1188.92     46.50 o 
   1   9   3        1.74        2.21      3.55 o 
   2   9   3      248.72      253.22      8.74 o 
  -3  10   3      695.07      699.61     18.98 o 
  -2  10   3       18.84       22.35      3.69 o 
  -1  10   3      693.91      713.20     21.17 o 
   0  10   3        0.08       -2.57      3.45 o 
  -1 -10   4        8.06        9.79      3.13 o 
   0 -10   4      176.74      195.36     16.47 o 
   1 -10   4       10.45        9.70      3.37 o 
   2 -10   4      115.08      125.92      6.42 o 
   3 -10   4       23.34       24.42      4.19 o 
  -2  -9   4       35.70       33.58      3.91 o 
  -1  -9   4      244.85      250.98      8.99 o 
   0  -9   4       15.21       17.76      3.42 o 
   1  -9   4      889.20      866.07     13.36 o 
   2  -9   4      134.71      136.54      6.00 o 
   3  -9   4      749.35      822.81     24.53 o 
  -3  -8   4       33.07       32.24      3.64 o 
  -2  -8   4      247.76      252.79      7.53 o 
  -1  -8   4       13.49       15.65      3.40 o 
   0  -8   4      241.50      244.12      6.91 o 
   1  -8   4       10.34       10.13      2.67 o 
   2  -8   4      456.76      427.57      9.27 o 
   3  -8   4      156.71      146.18      5.97 o 
   4  -8   4      396.31      406.60     13.62 o 
  -4  -7   4       55.82       59.85      4.40 o 
  -3  -7   4      469.00      479.14      9.59 o 
  -2  -7   4      118.49      112.81      5.15 o 
  -1  -7   4     1756.24     1755.26     16.19 o 
   0  -7   4      452.79      438.91     14.16 o 
   1  -7   4      277.06      265.56      6.94 o 
   2  -7   4       41.77       44.16      3.44 o 
   3  -7   4      265.81      261.34      6.52 o 
   4  -7   4       36.12       36.22      3.29 o 
  -4  -6   4      386.56      395.67      8.48 o 
  -3  -6   4       10.11       10.66      2.44 o 
  -2  -6   4      987.70      965.10     12.23 o 
  -1  -6   4      342.38      368.61      7.12 o 
   0  -6   4     2502.77     2466.01     29.19 o 
   1  -6   4      194.07      193.29      3.19 o 
   2  -6   4     2105.68     2128.00     23.21 o 
   3  -6   4      349.82      331.41      5.26 o 
   4  -6   4      449.64      445.40      6.69 o 
   5  -6   4        2.66        3.94      1.90 o 
  -4  -5   4       49.08       55.46      3.66 o 
  -3  -5   4      326.33      301.51      6.69 o 
  -2  -5   4       89.53       91.03      3.58 o 
  -1  -5   4      260.23      252.17      4.99 o 
   0  -5   4        5.54        4.71      1.68 o 
   1  -5   4     1571.03     1521.60     13.16 o 
   2  -5   4       59.60       62.36      2.07 o 
   3  -5   4     1218.95     1231.20     12.86 o 
   4  -5   4       97.91       87.68      3.36 o 
   5  -5   4      671.39      648.28     12.71 o 
  -5  -4   4       14.78       16.24      2.36 o 
  -4  -4   4      713.44      709.96      9.41 o 
  -3  -4   4       81.04       75.31      2.96 o 
  -2  -4   4      485.00      483.64      9.49 o 
  -1  -4   4       26.69       23.02      1.68 o 
   0  -4   4     1101.16     1043.24     14.84 o 
   1  -4   4      542.38      513.54      7.26 o 
   2  -4   4      432.97      406.68      4.83 o 
   3  -4   4      318.55      341.48      4.13 o 
   4  -4   4      272.35      271.49      5.14 o 
   5  -4   4       11.65       11.55      2.06 o 
  -5  -3   4      394.15      407.26     13.56 o 
  -4  -3   4      359.40      358.07      6.29 o 
  -3  -3   4     3477.48     3572.44     24.28 o 
  -2  -3   4       62.58       57.15      1.98 o 
  -1  -3   4     5514.94     5671.31     19.42 o 
   0  -3   4       24.47       22.77      1.91 o 
   1  -3   4     1796.22     1720.18      9.22 o 
   2  -3   4       40.14       39.50      1.51 o 
   3  -3   4      977.95      964.95      9.84 o 
   4  -3   4        2.90        2.06      1.50 o 
   5  -3   4      420.98      416.24      6.90 o 
  -5  -2   4      262.44      265.15      4.94 o 
  -4  -2   4      616.75      639.25      9.97 o 
  -3  -2   4        5.08        5.76      1.17 o 
  -2  -2   4     2359.74     2381.69     14.41 o 
  -1  -2   4      418.41      486.65      7.69 o 
   0  -2   4     8936.24     8861.62     53.23 o 
   1  -2   4     1162.22     1213.07     11.68 o 
   2  -2   4     6518.70     6799.67     33.69 o 
   3  -2   4      159.33      161.69      2.86 o 
   4  -2   4     2439.79     2370.16     14.26 o 
   5  -2   4      154.52      150.53      4.50 o 
  -5  -1   4      735.01      730.14     14.78 o 
  -4  -1   4       46.95       50.35      1.99 o 
  -3  -1   4     1508.35     1526.62     15.52 o 
  -2  -1   4       19.77       34.32      1.32 o 
  -1  -1   4     2655.37     2613.05     24.15 o 
   1  -1   4     2110.98     2317.00     20.44 o 
   2  -1   4       83.89       82.00      2.04 o 
   3  -1   4      739.46      750.79      9.21 o 
   4  -1   4        4.31        3.94      1.67 o 
   5  -1   4      532.27      512.18      8.94 o 
  -6   0   4      954.85      958.46     25.30 o 
  -5   0   4      287.69      283.89      4.93 o 
  -4   0   4     1502.83     1500.50     25.48 o 
  -3   0   4      288.14      283.96      3.45 o 
  -2   0   4     3660.82     3155.93    261.44 o 
  -1   0   4        2.20        6.30      1.75 o 
   0   0   4     2270.90     2256.00     21.98 o 
   1   0   4      529.38      543.62      6.37 o 
   2   0   4     2179.09     2279.05     20.73 o 
   3   0   4        3.21        3.57      1.08 o 
   4   0   4      187.61      191.60      5.35 o 
   5   0   4        3.86        5.15      2.21 o 
  -6   1   4        3.11        3.09      1.68 o 
  -5   1   4      399.99      412.81      7.48 o 
  -4   1   4       54.05       51.90      2.12 o 
  -3   1   4     3131.57     2961.91    214.48 o 
  -2   1   4        8.67       11.83      0.91 o 
  -1   1   4     4084.65     4146.77     38.30 o 
   0   1   4       13.02       11.02      1.20 o 
   1   1   4     4887.59     4886.40     37.58 o 
   2   1   4      229.39      185.52     35.41 o 
   3   1   4     1493.42     1510.14     12.41 o 
   4   1   4       15.04       14.57      2.32 o 
   5   1   4      592.94      621.56      9.92 o 
  -6   2   4      264.17      273.05      6.35 o 
  -5   2   4        1.19        1.24      1.70 o 
  -4   2   4      736.87      751.66     19.62 o 
  -3   2   4      440.26      436.48      6.93 o 
  -2   2   4      803.81      793.58      4.53 o 
  -1   2   4       57.80       46.89      2.20 o 
   0   2   4     1728.30     1767.30      8.13 o 
   1   2   4       84.47       90.52      2.31 o 
   2   2   4     1954.26     1684.68    188.30 o 
   3   2   4       11.19        9.01      1.50 o 
   4   2   4      982.75      951.26     14.77 o 
   5   2   4       16.24       12.32      2.60 o 
  -6   3   4       44.13       50.91      3.66 o 
  -5   3   4     1881.45     1866.69     16.19 o 
  -4   3   4       29.83       33.79      2.72 o 
  -3   3   4     3223.21     2683.67    331.91 o 
  -2   3   4       97.09      113.48      2.63 o 
  -1   3   4     8244.25     8139.32     32.50 o 
   0   3   4       39.22       51.13      2.93 o 
   1   3   4     2045.11     2137.35     34.76 o 
   2   3   4      127.86      107.57     16.94 o 
   3   3   4     1755.51     1690.87     15.64 o 
   4   3   4      239.47      226.35      6.25 o 
  -6   4   4      703.22      756.70     11.79 o 
  -5   4   4      145.21      147.64      5.43 o 
  -4   4   4     2355.08     2368.33     34.46 o 
  -3   4   4      746.80      775.09      8.66 o 
  -2   4   4     5096.06     5365.48     74.09 o 
  -1   4   4        1.25        0.77      1.55 o 
   0   4   4     5542.34     5431.42     24.01 o 
   1   4   4       32.61       34.43      1.79 o 
   2   4   4     1445.30     1212.06    156.20 o 
   3   4   4      191.74      193.73      5.82 o 
   4   4   4      403.29      433.98      8.71 o 
  -5   5   4      299.20      318.68      7.91 o 
  -4   5   4       60.12       68.55      4.07 o 
  -3   5   4      432.10      454.21     15.41 o 
  -2   5   4      274.58      285.80     10.23 o 
  -1   5   4     1139.43     1073.06     11.50 o 
   0   5   4       66.37       65.58      3.67 o 
   1   5   4     2082.97     2014.16     36.78 o 
   2   5   4        2.40        2.16      1.64 o 
   3   5   4      907.39      895.42     12.27 o 
   4   5   4      120.60      118.69      7.41 o 
  -5   6   4        1.44        0.79      2.26 o 
  -4   6   4     1242.07     1191.53     14.84 o 
  -3   6   4       50.62       50.71      3.54 o 
  -2   6   4     1153.42     1113.29     13.36 o 
  -1   6   4       21.61       17.94      2.69 o 
   0   6   4      740.21      767.90     17.44 o 
   1   6   4      158.36      153.51      3.20 o 
   2   6   4      306.98      281.60      9.00 o 
   3   6   4       43.97       42.96      3.62 o 
  -5   7   4      684.40      666.31     12.71 o 
  -4   7   4       83.41       84.31      4.90 o 
  -3   7   4     2006.72     1966.79     18.08 o 
  -2   7   4      144.49      142.69      5.44 o 
  -1   7   4     1053.33     1031.63     13.12 o 
   0   7   4       45.74       47.29      2.76 o 
   1   7   4     1299.99     1271.40     23.38 o 
   2   7   4        6.35        6.47      1.73 o 
   3   7   4      417.35      421.81      8.27 o 
  -4   8   4      579.45      562.72     11.75 o 
  -3   8   4        9.55        4.93      3.62 o 
  -2   8   4     1771.37     1749.30     18.24 o 
  -1   8   4       98.97      106.51      5.24 o 
   0   8   4     1820.28     1854.22     13.77 o 
   1   8   4        9.35        7.31      2.34 o 
   2   8   4      553.02      551.39     11.82 o 
  -4   9   4       55.87       69.01      5.31 o 
  -3   9   4      309.37      316.37     12.76 o 
  -2   9   4       27.99       33.91      3.96 o 
  -1   9   4      440.68      440.14     10.06 o 
   0   9   4       94.02       85.78      7.59 o 
   1   9   4      417.47      419.53     10.52 o 
  -2  10   4      864.28      911.71     25.97 o 
  -1  10   4       58.50       56.20      7.02 o 
   0  10   4      197.31      222.31     11.53 o 
  -1 -10   5       44.28       36.43      9.03 o 
   0 -10   5      153.59      173.10     10.37 o 
   1 -10   5      116.77      126.50      6.27 o 
   2 -10   5       18.31       20.86      3.62 o 
  -2  -9   5      265.49      286.51      8.69 o 
  -1  -9   5       11.55       14.31      3.67 o 
   0  -9   5      336.54      353.83     12.68 o 
   1  -9   5       35.53       31.32      3.69 o 
   2  -9   5      296.33      292.77      8.47 o 
   3  -9   5       43.64       46.45      3.80 o 
  -3  -8   5      133.78      144.40      6.43 o 
  -2  -8   5       51.33       49.21      4.17 o 
  -1  -8   5     1077.34     1082.96     40.09 o 
   0  -8   5        8.19        7.48      2.54 o 
   1  -8   5      838.64      811.80     12.39 o 
   2  -8   5       92.78       88.69      5.11 o 
   3  -8   5      845.81      860.37     26.88 o 
   4  -8   5       43.65       40.40      3.70 o 
  -3  -7   5       77.10       74.91      4.56 o 
  -2  -7   5      197.09      193.80      8.30 o 
  -1  -7   5       34.06       38.95      3.62 o 
   0  -7   5       68.13       65.32      4.02 o 
   1  -7   5      137.25      131.34      5.41 o 
   2  -7   5      176.72      193.10      5.66 o 
   3  -7   5       13.56       12.71      2.40 o 
   4  -7   5      127.33      139.99      5.56 o 
  -4  -6   5      108.97      110.44      5.17 o 
  -3  -6   5      502.24      496.86     12.01 o 
  -2  -6   5       23.03       19.16      2.79 o 
  -1  -6   5      268.28      251.53      7.71 o 
   0  -6   5        2.39        0.82      2.07 o 
   1  -6   5      133.01      125.55      5.70 o 
   2  -6   5       34.30       37.16      1.84 o 
   3  -6   5      312.29      311.54      9.39 o 
   4  -6   5       74.29       72.26      3.19 o 
  -4  -5   5      536.05      534.49      9.47 o 
  -3  -5   5      135.03      133.45      5.12 o 
  -2  -5   5     1683.22     1654.00     24.42 o 
  -1  -5   5      209.99      223.57      6.64 o 
   0  -5   5     6499.02     6329.04     30.57 o 
   1  -5   5       71.96       71.26      3.94 o 
   2  -5   5     2159.15     2141.31     11.47 o 
   3  -5   5      199.38      204.51      3.92 o 
   4  -5   5      830.50      800.20      8.88 o 
   5  -5   5        0.35        0.36      1.77 o 
  -5  -4   5      104.73      120.50      6.39 o 
  -4  -4   5      143.84      152.50      5.13 o 
  -3  -4   5      594.89      555.97      8.64 o 
  -2  -4   5       35.92       36.15      4.63 o 
  -1  -4   5      895.75      854.55      9.40 o 
   0  -4   5       69.28       66.61      3.47 o 
   1  -4   5     2405.82     2414.53     31.64 o 
   2  -4   5       22.14       27.51      1.59 o 
   3  -4   5     1119.82     1118.70     10.23 o 
   4  -4   5      171.87      171.34      4.42 o 
   5  -4   5      519.30      500.34      7.79 o 
  -5  -3   5       24.37       29.54      2.73 o 
  -4  -3   5      818.75      801.89     11.04 o 
  -3  -3   5       38.92       28.21      7.18 o 
  -2  -3   5      964.49      831.46     94.90 o 
  -1  -3   5      403.06      420.38     10.26 o 
   0  -3   5      611.38      632.80      9.05 o 
   1  -3   5      210.13      222.20      3.99 o 
   2  -3   5      501.86      486.74      9.34 o 
   3  -3   5      625.08      636.78      6.01 o 
   4  -3   5      234.34      227.71      5.00 o 
   5  -3   5        1.31        1.62      1.78 o 
  -5  -2   5     1001.38     1025.61     10.31 o 
  -4  -2   5       65.23       65.23      3.15 o 
  -3  -2   5     2786.75     2568.70    208.91 o 
  -2  -2   5        4.94        5.68      0.81 o 
  -1  -2   5     1732.35     1625.81     20.18 o 
   0  -2   5      125.19      132.42      3.84 o 
   1  -2   5     1086.39      974.74      9.49 o 
   2  -2   5       22.56       25.31      1.33 o 
   3  -2   5     1302.52     1045.97    133.59 o 
   4  -2   5       11.52       11.70      2.11 o 
   5  -2   5      318.95      318.65      7.79 o 
  -5  -1   5        2.03        1.66      1.53 o 
  -4  -1   5        1.99        3.12      1.43 o 
  -3  -1   5       10.77       11.99      1.71 o 
  -2  -1   5     2827.66     2867.49     19.35 o 
  -1  -1   5        0.23       -0.23      0.72 o 
   0  -1   5     4972.82     4830.30     20.32 o 
   1  -1   5      776.83      819.47     12.44 o 
   2  -1   5     3619.18     3620.87     24.16 o 
   3  -1   5      531.59      566.13      8.00 o 
   4  -1   5      799.34      756.78     10.58 o 
   5  -1   5       58.83       56.19      4.02 o 
  -5   0   5      862.94      841.17      9.56 o 
  -4   0   5        1.56        1.49      1.37 o 
  -3   0   5     1940.35     1948.48     23.03 o 
  -2   0   5       77.75       86.32      1.96 o 
  -1   0   5     3228.69     3426.30     30.81 o 
   0   0   5      827.90      837.15     11.10 o 
   1   0   5     3246.23     3381.55     36.44 o 
   2   0   5      126.76      125.85      2.96 o 
   3   0   5      631.00      627.03     10.20 o 
   4   0   5       22.39       27.13      3.04 o 
   5   0   5      467.13      479.01      9.35 o 
  -6   1   5      855.76      898.53     20.62 o 
  -5   1   5      174.52      169.41      4.30 o 
  -4   1   5     3327.90     3156.72     44.05 o 
  -3   1   5        1.46        0.97      0.96 o 
  -2   1   5     3367.93     3349.09     22.35 o 
  -1   1   5      191.51      201.51      3.23 o 
   0   1   5     3448.09     3393.89     37.69 o 
   1   1   5       12.58       12.61      1.47 o 
   2   1   5     1491.81     1546.08     22.75 o 
   3   1   5        0.08        1.81      1.91 o 
   4   1   5      512.97      513.52      9.16 o 
   5   1   5       23.82       25.13      3.25 o 
  -6   2   5        4.41        4.51      2.06 o 
  -5   2   5      793.14      797.40     10.28 o 
  -4   2   5       28.35       24.59      2.13 o 
  -3   2   5     1977.85     2005.73     20.04 o 
  -2   2   5      136.98      137.08      2.37 o 
  -1   2   5     4532.98     4495.48     23.96 o 
   0   2   5      143.50      136.66      4.02 o 
   1   2   5     2797.68     2825.24     28.96 o 
   2   2   5       32.85       36.66      1.95 o 
   3   2   5     2486.70     2554.26     19.71 o 
   4   2   5        5.73        7.67      2.38 o 
  -5   3   5       13.15       17.62      2.58 o 
  -4   3   5      376.58      374.57      7.35 o 
  -3   3   5      289.48      289.04      4.31 o 
  -2   3   5     1043.19     1086.88     10.84 o 
  -1   3   5      961.75     1000.71     10.43 o 
   0   3   5     1940.61     1952.08     16.63 o 
   1   3   5       26.77       30.73      2.08 o 
   2   3   5     1126.02     1161.77     10.11 o 
   3   3   5       33.70       33.09      3.12 o 
   4   3   5      467.09      461.91     12.45 o 
  -5   4   5     1014.66     1037.19     21.65 o 
  -4   4   5      393.93      352.23      7.53 o 
  -3   4   5     1738.99     1766.58     12.16 o 
  -2   4   5       36.72       38.11      2.92 o 
  -1   4   5     2281.46     2262.99     41.12 o 
   0   4   5       93.85       97.54      4.07 o 
   1   4   5      923.43      968.11     18.89 o 
   2   4   5      182.65      173.88      5.47 o 
   3   4   5      192.12      186.04      6.16 o 
   4   4   5        0.25        2.42      2.36 o 
  -5   5   5       78.49       82.63      4.64 o 
  -4   5   5     2426.77     2321.02     19.94 o 
  -3   5   5       71.70       73.27      3.25 o 
  -2   5   5     3262.81     3285.76     41.15 o 
  -1   5   5       77.61       88.33      4.26 o 
   0   5   5     2211.86     2172.51     29.29 o 
   1   5   5       35.52       41.07      2.67 o 
   2   5   5     1160.71     1162.67     16.29 o 
   3   5   5        0.19        1.79      2.23 o 
  -5   6   5      213.48      203.84      7.12 o 
  -4   6   5      102.03      103.54      5.12 o 
  -3   6   5      951.28      979.04     16.58 o 
  -2   6   5        5.45        6.46      2.22 o 
  -1   6   5     1288.20     1272.02     30.44 o 
   0   6   5        0.35        0.84      2.01 o 
   1   6   5     2281.82     2316.90     16.02 o 
   2   6   5       22.33       20.75      2.90 o 
   3   6   5      622.80      646.75     11.87 o 
  -5   7   5       17.57       21.13      3.56 o 
  -4   7   5      865.06      832.09     15.63 o 
  -3   7   5        7.33        2.15      3.24 o 
  -2   7   5      880.56      893.35     12.83 o 
  -1   7   5      105.19      107.24      5.12 o 
   0   7   5      919.33      877.81     12.52 o 
   1   7   5       32.82       32.54      3.13 o 
   2   7   5      356.53      338.55      8.35 o 
  -4   8   5        5.00        3.13      2.63 o 
  -3   8   5     1188.96     1181.60     33.30 o 
  -2   8   5       35.49       32.65      3.60 o 
  -1   8   5     1381.73     1426.66     17.12 o 
   0   8   5        1.84        1.13      2.13 o 
   1   8   5      689.42      708.69     11.57 o 
   2   8   5        1.10        3.56      2.56 o 
  -3   9   5        0.06        3.28      3.77 o 
  -2   9   5      759.42      763.24     14.20 o 
  -1   9   5       20.23       21.14      3.45 o 
   0   9   5      156.96      149.92      9.33 o 
   1   9   5       35.02       34.00      3.52 o 
   1 -10   6        5.88        9.39      4.51 o 
  -1  -9   6       95.38       98.63      6.57 o 
   0  -9   6       68.23       66.65      8.77 o 
   1  -9   6       28.11       35.81      3.93 o 
   2  -9   6       14.83       14.14      3.16 o 
  -2  -8   6      474.84      504.80     12.68 o 
  -1  -8   6       42.60       50.18      5.78 o 
   0  -8   6      376.52      379.34      9.32 o 
   1  -8   6        8.67        6.69      2.67 o 
   2  -8   6      333.79      343.52     11.75 o 
   3  -8   6        0.06        0.21      3.61 o 
  -3  -7   6      342.87      341.79      8.94 o 
  -2  -7   6        0.01        1.90      2.41 o 
  -1  -7   6      478.46      480.79     14.14 o 
   0  -7   6      586.64      559.41     13.71 o 
   1  -7   6      933.49      905.56     12.84 o 
   2  -7   6       49.53       48.84      2.62 o 
   3  -7   6      908.96      853.06     18.92 o 
   4  -7   6       15.29        9.31      4.13 o 
  -4  -6   6       31.64       32.02      3.51 o 
  -3  -6   6       75.48       74.41      4.56 o 
  -2  -6   6      159.59      159.96      5.93 o 
  -1  -6   6      535.50      521.37      8.87 o 
   0  -6   6      485.71      455.01      9.07 o 
   1  -6   6      551.63      541.00      9.49 o 
   2  -6   6      150.32      155.40      3.05 o 
   3  -6   6       29.35       28.05      2.09 o 
   4  -6   6      482.87      480.47     13.04 o 
  -4  -5   6        4.75        3.44      2.27 o 
  -3  -5   6      545.71      540.86     10.75 o 
  -2  -5   6       80.72       69.61      4.20 o 
  -1  -5   6      478.89      454.17      7.89 o 
   0  -5   6      339.68      359.63      9.07 o 
   1  -5   6      601.47      590.24      9.76 o 
   2  -5   6       78.36       86.00      4.19 o 
   3  -5   6      198.47      192.13      6.18 o 
   4  -5   6       25.24       25.57      2.33 o 
  -4  -4   6      771.75      727.89     13.73 o 
  -3  -4   6      306.36      286.60      9.03 o 
  -2  -4   6     2055.42     2026.11     18.93 o 
  -1  -4   6      273.66      277.88      4.98 o 
   0  -4   6     2939.95     2979.15     37.16 o 
   1  -4   6      867.23      884.11     10.88 o 
   2  -4   6      946.12      953.45      9.11 o 
   3  -4   6       46.10       46.00      2.47 o 
   4  -4   6      498.25      503.24     11.78 o 
  -5  -3   6      290.91      295.02      7.04 o 
  -4  -3   6       93.26       89.05      4.17 o 
  -3  -3   6      454.23      445.31      9.19 o 
  -2  -3   6        0.09        0.74      1.27 o 
  -1  -3   6      912.29      884.73     11.53 o 
   0  -3   6        3.80        6.39      1.87 o 
   1  -3   6     2331.54     2310.34     16.70 o 
   2  -3   6        4.23        5.07      1.35 o 
   3  -3   6     1359.77     1337.96     13.41 o 
   4  -3   6       84.69       84.66      3.95 o 
   5  -3   6      563.96      589.27     16.85 o 
  -5  -2   6       51.93       48.89      3.23 o 
  -4  -2   6      295.64      297.42      5.57 o 
  -3  -2   6        0.19        1.76      1.46 o 
  -2  -2   6     1701.27     1755.35     25.13 o 
  -1  -2   6       40.24       39.27      2.63 o 
   0  -2   6      501.57      449.17      9.79 o 
   1  -2   6      274.24      255.31      5.70 o 
   2  -2   6      840.90      794.02     16.49 o 
   3  -2   6       83.71       79.23      4.07 o 
   4  -2   6       90.94       94.71      4.71 o 
   5  -2   6        0.65        0.50      2.36 o 
  -5  -1   6      837.03      850.09      9.35 o 
  -4  -1   6       67.49       65.54      3.04 o 
  -3  -1   6     2221.69     2295.20     21.18 o 
  -2  -1   6        1.86        2.03      0.99 o 
  -1  -1   6     2462.71     2403.91     24.56 o 
   0  -1   6       78.98       93.27      3.67 o 
   1  -1   6     2863.28     3043.39     37.87 o 
   2  -1   6        0.55       -0.72      1.68 o 
   3  -1   6     1076.95     1085.20     12.78 o 
   4  -1   6        3.86        3.10      2.18 o 
   5  -1   6      272.99      282.77      7.88 o 
  -5   0   6       73.05       66.30      3.18 o 
  -4   0   6      724.66      736.82      9.13 o 
  -3   0   6      630.14      632.74      6.79 o 
  -2   0   6     3004.80     3050.69     21.93 o 
  -1   0   6       43.54       45.26      1.93 o 
   0   0   6     3555.70     3421.33     18.92 o 
   1   0   6      307.99      345.58      8.55 o 
   2   0   6     1793.60     1795.89     12.14 o 
   3   0   6       82.45       80.15      4.26 o 
   4   0   6     1085.44     1062.80     13.69 o 
  -5   1   6      840.50      834.60      9.47 o 
  -4   1   6       31.02       29.75      2.21 o 
  -3   1   6      422.76      397.53     15.13 o 
  -2   1   6       28.45       36.50      1.56 o 
  -1   1   6     1548.32     1534.96     11.43 o 
   0   1   6      574.79      524.90      7.70 o 
   1   1   6      328.81      319.95      8.20 o 
   2   1   6       35.74       38.22      2.24 o 
   3   1   6      450.83      462.07      9.07 o 
   4   1   6        1.28        1.45      2.27 o 
  -5   2   6      107.09      105.82      3.81 o 
  -4   2   6     2132.62     2071.51     13.60 o 
  -3   2   6      234.71      244.39      3.54 o 
  -2   2   6     1898.92     1940.86     21.05 o 
  -1   2   6       42.90       44.20      1.81 o 
   0   2   6     3052.26     3006.28     18.59 o 
   1   2   6       18.72       18.79      2.40 o 
   2   2   6     1464.48     1491.73     11.55 o 
   3   2   6       12.26       14.38      3.68 o 
   4   2   6      273.91      270.11     10.23 o 
  -5   3   6      602.89      620.26     10.51 o 
  -4   3   6       80.19       72.29      4.02 o 
  -3   3   6     2248.47     2288.10     15.75 o 
  -2   3   6       18.43       17.59      1.79 o 
  -1   3   6     3685.35     3576.94     26.40 o 
   0   3   6      560.61      579.62      9.37 o 
   1   3   6     2717.84     2786.69     31.16 o 
   2   3   6       41.52       43.63      3.49 o 
   3   3   6     1089.77     1134.17     25.02 o 
   4   3   6      153.08      148.51      6.11 o 
  -5   4   6       40.91       40.02      3.57 o 
  -4   4   6      576.32      543.39      9.62 o 
  -3   4   6      367.03      353.92      6.01 o 
  -2   4   6     1313.86     1292.59     13.39 o 
  -1   4   6       43.30       45.58      3.36 o 
   0   4   6     1122.46     1079.46     12.36 o 
   1   4   6        9.22       10.97      2.35 o 
   2   4   6     1005.87     1000.51     18.08 o 
   3   4   6        0.17        1.23      2.29 o 
  -5   5   6      825.35      815.00     15.70 o 
  -4   5   6       76.36       78.70      4.55 o 
  -3   5   6     2166.64     2173.29     17.98 o 
  -2   5   6        0.70        1.99      2.03 o 
  -1   5   6     1480.76     1478.12     18.91 o 
   0   5   6      256.48      257.98      6.82 o 
   1   5   6     1092.12     1097.36     13.26 o 
   2   5   6      112.64      112.05      5.21 o 
   3   5   6      142.03      146.21      6.13 o 
  -5   6   6       33.78       29.20      3.77 o 
  -4   6   6     1117.86     1146.76     15.49 o 
  -3   6   6      165.38      152.41      8.46 o 
  -2   6   6      912.55      935.43     23.35 o 
  -1   6   6       12.32       14.86      2.66 o 
   0   6   6     1381.67     1343.84     21.09 o 
   1   6   6       14.06       14.07      2.85 o 
   2   6   6      700.16      731.47     17.51 o 
   3   6   6        0.03        0.58      2.45 o 
  -4   7   6       92.54       96.52      5.50 o 
  -3   7   6      692.77      691.32     23.03 o 
  -2   7   6        0.60       -0.84      2.27 o 
  -1   7   6     1299.56     1262.66     20.67 o 
   0   7   6        0.04        0.45      2.31 o 
   1   7   6      741.52      744.94     13.46 o 
   2   7   6       37.64       35.60      3.90 o 
  -4   8   6      663.94      662.63     14.09 o 
  -3   8   6        0.32        0.19      3.53 o 
  -2   8   6      917.03      916.02     17.21 o 
  -1   8   6        7.98       11.39      3.00 o 
   0   8   6      261.28      267.15     11.43 o 
   1   8   6        0.53        3.19      2.50 o 
  -2   9   6       27.19       29.37      4.09 o 
  -1   9   6      984.60      975.29     15.37 o 
   0   9   6        2.15        3.57      2.44 o 
  -1  -9   7       60.81       58.19      6.68 o 
   0  -9   7      130.42      134.56      9.18 o 
   1  -9   7        7.57        6.52      3.04 o 
   2  -9   7      210.48      205.09     11.23 o 
  -2  -8   7      119.27      123.69      6.45 o 
  -1  -8   7       40.54       39.89      5.51 o 
   0  -8   7      106.24       99.23      7.76 o 
   1  -8   7      113.99      127.60      6.93 o 
   2  -8   7      150.85      152.18      6.51 o 
   3  -8   7       71.77       77.57      7.49 o 
  -3  -7   7       60.23       60.99      4.69 o 
  -2  -7   7      326.56      350.31      9.27 o 
  -1  -7   7       26.29       26.65      4.64 o 
   0  -7   7      719.07      702.82     11.60 o 
   1  -7   7       50.12       48.50      3.85 o 
   2  -7   7      246.14      250.28     12.01 o 
   3  -7   7        4.21        3.05      3.55 o 
  -3  -6   7      733.02      704.25     12.39 o 
  -2  -6   7       54.11       44.50      3.90 o 
  -1  -6   7     1013.20      981.26     12.48 o 
   0  -6   7      165.90      164.60      5.83 o 
   1  -6   7     1741.64     1777.89     17.73 o 
   2  -6   7       34.99       44.80      2.78 o 
   3  -6   7      628.52      651.26     18.55 o 
   4  -6   7       50.10       50.66      3.93 o 
  -4  -5   7       97.77       96.45      5.03 o 
  -3  -5   7       85.46       80.63      4.65 o 
  -2  -5   7      219.60      213.29      7.44 o 
  -1  -5   7      338.92      317.53      7.05 o 
   0  -5   7        5.63        8.32      2.35 o 
   1  -5   7       56.48       56.71      3.79 o 
   2  -5   7       43.29       46.89      2.81 o 
   3  -5   7        1.48        0.75      2.15 o 
   4  -5   7      499.54      501.24     16.69 o 
  -4  -4   7       14.85       14.14      2.77 o 
  -3  -4   7      119.65      127.79      6.26 o 
  -2  -4   7       18.20       21.10      2.86 o 
  -1  -4   7      667.53      683.40     11.61 o 
   0  -4   7      168.58      165.82      5.53 o 
   1  -4   7      617.90      571.79     12.21 o 
   2  -4   7       46.38       53.78      2.85 o 
   3  -4   7      228.72      228.72      6.59 o 
   4  -4   7       45.52       48.85      3.86 o 
  -4  -3   7      634.24      620.75     10.17 o 
  -3  -3   7      137.07      131.26      5.03 o 
  -2  -3   7     2349.35     2338.27     31.21 o 
  -1  -3   7      138.88      140.44      5.96 o 
   0  -3   7     2272.33     2144.85     22.39 o 
   1  -3   7        0.26       -0.25      1.91 o 
   2  -3   7     1842.97     1853.70     16.35 o 
   3  -3   7        1.11        2.44      2.13 o 
   4  -3   7      242.05      245.57      7.32 o 
  -5  -2   7      151.40      159.20      5.21 o 
  -4  -2   7       98.98       97.71      3.71 o 
  -3  -2   7      481.37      469.34      6.58 o 
  -2  -2   7       40.10       36.79      2.17 o 
  -1  -2   7      819.69      800.76     16.23 o 
   0  -2   7       68.24       70.11      4.54 o 
   1  -2   7     1616.14     1652.88     14.82 o 
   2  -2   7       28.33       34.33      2.95 o 
   3  -2   7      581.28      572.54     16.00 o 
   4  -2   7       51.19       52.93      4.19 o 
  -5  -1   7       46.05       42.11      2.83 o 
  -4  -1   7     1342.49     1295.26     18.35 o 
  -3  -1   7      241.37      248.82      4.89 o 
  -2  -1   7     1511.45     1511.72     15.45 o 
  -1  -1   7        0.32        0.47      1.00 o 
   0  -1   7      512.03      487.94     16.63 o 
   1  -1   7      173.45      194.35      7.22 o 
   2  -1   7      400.02      371.23      7.25 o 
   3  -1   7       39.47       42.55      3.65 o 
   4  -1   7      338.01      342.18      8.53 o 
  -5   0   7      841.38      859.80      9.91 o 
  -4   0   7      237.83      232.87      5.01 o 
  -3   0   7     1066.41     1054.40      9.26 o 
  -2   0   7      213.61      215.26      3.52 o 
  -1   0   7     2999.23     2925.52     33.16 o 
   0   0   7      136.88      138.73      4.82 o 
   1   0   7     1480.30     1481.75     25.86 o 
   2   0   7      225.61      224.04      6.87 o 
   3   0   7      927.73      914.53     12.87 o 
   4   0   7        4.24        5.76      2.59 o 
  -5   1   7       64.42       61.24      3.26 o 
  -4   1   7      467.98      471.91      6.85 o 
  -3   1   7       56.02       55.88      2.63 o 
  -2   1   7     1242.40     1216.37      7.81 o 
  -1   1   7      168.50      163.85      2.93 o 
   0   1   7     3370.89     3234.62     20.36 o 
   1   1   7       45.76       43.87      3.30 o 
   2   1   7     1990.77     1963.22     15.81 o 
   3   1   7        6.31        4.32      2.33 o 
   4   1   7      607.36      600.13     17.68 o 
  -5   2   7      594.41      549.19      9.09 o 
  -4   2   7        0.09       -1.36      1.36 o 
  -3   2   7      993.68      966.69     16.27 o 
  -2   2   7      969.78      964.21      6.85 o 
  -1   2   7     1224.44     1241.90     29.33 o 
   0   2   7      380.62      369.99      7.46 o 
   1   2   7      376.89      387.78      7.73 o 
   2   2   7      185.64      185.12      6.23 o 
   3   2   7      380.67      375.60      8.87 o 
   4   2   7        1.37        1.56      2.42 o 
  -5   3   7       22.23       17.31      2.86 o 
  -4   3   7     1472.36     1450.07     13.21 o 
  -3   3   7       19.37       21.76      1.87 o 
  -2   3   7     1701.73     1826.26     15.23 o 
  -1   3   7        5.56        7.31      2.35 o 
   0   3   7     1361.55     1338.86     20.53 o 
   1   3   7        7.26        7.33      2.27 o 
   2   3   7      502.64      514.81     10.00 o 
   3   3   7        3.55        4.24      2.69 o 
  -5   4   7      514.59      530.94     10.63 o 
  -4   4   7       16.41       17.92      2.86 o 
  -3   4   7     2264.15     2172.31     18.48 o 
  -2   4   7       93.84       91.89      4.54 o 
  -1   4   7     1778.47     1783.25     18.88 o 
   0   4   7       76.97       69.26      4.25 o 
   1   4   7     2378.70     2397.00     24.98 o 
   2   4   7       25.99       30.90      3.57 o 
   3   4   7      668.65      687.89     27.50 o 
  -5   5   7       16.61       21.11      3.37 o 
  -4   5   7      402.46      417.35      9.34 o 
  -3   5   7        0.34        1.11      2.15 o 
  -2   5   7      616.15      608.47     11.75 o 
  -1   5   7        0.98       -0.26      1.96 o 
   0   5   7     1267.48     1215.62     17.67 o 
   1   5   7       11.30       10.38      4.14 o 
   2   5   7      750.02      769.95     12.87 o 
   3   5   7        1.16       -1.64      2.47 o 
  -4   6   7       40.02       43.24      4.09 o 
  -3   6   7     1366.48     1293.37     23.07 o 
  -2   6   7        5.73        4.70      2.50 o 
  -1   6   7     1108.77     1080.49     14.36 o 
   0   6   7       32.09       33.43      3.51 o 
   1   6   7      253.43      264.55      7.87 o 
   2   6   7        0.04       -0.02      2.46 o 
  -4   7   7      694.06      701.52     13.17 o 
  -3   7   7        5.49       10.34      4.07 o 
  -2   7   7     1379.39     1372.19     16.92 o 
  -1   7   7       16.38       15.95      3.13 o 
   0   7   7      932.17      972.99     21.36 o 
   1   7   7        1.53        1.93      2.50 o 
  -3   8   7      366.50      362.89     14.18 o 
  -2   8   7        0.10        0.13      2.65 o 
  -1   8   7      550.55      550.83     13.53 o 
   0   8   7        1.46        1.74      2.49 o 
  -1  -8   8        0.19       -0.11      3.30 o 
   0  -8   8      215.45      216.51     10.65 o 
   1  -8   8       19.14       16.64      3.27 o 
   2  -8   8      283.36      272.94     12.47 o 
  -2  -7   8       62.13       62.42      4.95 o 
  -1  -7   8       21.81       28.27      5.11 o 
   0  -7   8      213.20      211.85      7.13 o 
   1  -7   8       93.09       95.43      5.33 o 
   2  -7   8       26.91       24.31      5.21 o 
   3  -7   8       17.03       18.07      5.19 o 
  -3  -6   8       12.81       15.45      3.19 o 
  -2  -6   8      412.37      431.24     11.49 o 
  -1  -6   8        2.28        0.30      3.73 o 
   0  -6   8      317.26      314.60      9.07 o 
   1  -6   8        8.77        6.84      2.63 o 
   2  -6   8       86.62       94.76      3.90 o 
   3  -6   8       61.11       62.22      4.20 o 
  -3  -5   8      352.80      360.28      8.89 o 
  -2  -5   8      148.47      131.48      5.79 o 
  -1  -5   8      968.83      981.84     12.78 o 
   0  -5   8       94.35       87.53      4.63 o 
   1  -5   8     1022.02     1031.82     13.83 o 
   2  -5   8       12.83       17.20      2.20 o 
   3  -5   8      476.62      476.13     18.86 o 
  -4  -4   8      107.30      122.70      5.80 o 
  -3  -4   8      175.42      155.74      5.96 o 
  -2  -4   8      366.74      354.57     15.50 o 
  -1  -4   8      240.81      226.70      6.43 o 
   0  -4   8      135.21      134.39      5.27 o 
   1  -4   8      133.11      130.59      5.27 o 
   2  -4   8     1147.11     1144.94     23.50 o 
   3  -4   8       24.90       22.69      3.10 o 
   4  -4   8      396.09      420.99     10.98 o 
  -4  -3   8       22.21       22.74      3.02 o 
  -3  -3   8      603.85      606.88     10.54 o 
  -2  -3   8       31.29       29.26      3.12 o 
  -1  -3   8     1144.93     1080.07     27.80 o 
   0  -3   8        2.70        5.09      2.21 o 
   1  -3   8      424.64      388.43      8.99 o 
   2  -3   8       41.39       39.81      3.44 o 
   3  -3   8       59.22       57.28      4.02 o 
   4  -3   8       13.06       15.07      2.98 o 
  -4  -2   8      782.33      767.89     10.89 o 
  -3  -2   8      103.13      103.41      3.53 o 
  -2  -2   8     1363.65     1449.62     11.93 o 
  -1  -2   8      303.52      289.99      6.84 o 
   0  -2   8     1799.97     1744.75     15.93 o 
   1  -2   8       10.14       10.92      2.39 o 
   2  -2   8      682.30      654.20     10.32 o 
   3  -2   8       61.34       62.44      4.35 o 
   4  -2   8      247.27      259.19     10.18 o 
  -5  -1   8      192.72      192.92      7.25 o 
  -4  -1   8      189.70      194.29      4.94 o 
  -3  -1   8      146.59      144.80      4.45 o 
  -2  -1   8       28.84       32.92      1.84 o 
  -1  -1   8      615.23      624.88      6.82 o 
   0  -1   8       59.22       53.69      3.68 o 
   1  -1   8      714.34      691.34     10.34 o 
   2  -1   8        1.21        2.01      2.36 o 
   3  -1   8      799.40      803.46     12.80 o 
   4  -1   8        2.15        1.26      2.41 o 
  -5   0   8        7.61        5.31      1.97 o 
  -4   0   8      791.26      785.62      9.10 o 
  -3   0   8        0.22        0.78      1.41 o 
  -2   0   8      273.75      262.49      4.79 o 
  -1   0   8       79.39       79.35      2.63 o 
   0   0   8      482.59      465.22      4.63 o 
   1   0   8      321.89      324.98      7.48 o 
   2   0   8      422.66      418.18     12.36 o 
   3   0   8       85.99       85.36      5.15 o 
   4   0   8      173.60      181.95      7.08 o 
  -5   1   8      691.50      703.11      9.37 o 
  -4   1   8      118.44      119.48      3.97 o 
  -3   1   8     2406.42     2398.85     20.53 o 
  -2   1   8       89.96       91.07      2.64 o 
  -1   1   8     3624.15     3519.47     14.01 o 
   0   1   8      206.38      194.10      6.03 o 
   1   1   8     1481.01     1425.73     14.78 o 
   2   1   8        6.02        3.78      5.02 o 
   3   1   8      701.01      670.45     13.62 o 
  -5   2   8       39.92       51.90      3.24 o 
  -4   2   8      588.52      592.31      7.93 o 
  -3   2   8       80.97       74.47      2.97 o 
  -2   2   8     2051.64     2056.09     11.14 o 
  -1   2   8       86.92       89.57      2.79 o 
   0   2   8     2299.04     2256.55     21.76 o 
   1   2   8      117.18      112.75      4.95 o 
   2   2   8      809.38      838.09     13.56 o 
   3   2   8      119.35      116.50      5.90 o 
  -5   3   8      370.36      356.56      8.85 o 
  -4   3   8        9.56       10.59      2.10 o 
  -3   3   8      581.48      565.57      7.78 o 
  -2   3   8       25.81       26.03      2.34 o 
  -1   3   8       58.44       57.58      3.94 o 
   0   3   8       38.27       34.70      3.25 o 
   1   3   8      630.84      637.41     10.79 o 
   2   3   8       41.95       38.29      3.81 o 
   3   3   8      340.98      343.41      9.70 o 
  -4   4   8      890.98      878.11     19.62 o 
  -3   4   8       31.72       27.29      3.16 o 
  -2   4   8     1087.26     1082.56     18.45 o 
  -1   4   8        8.41        8.46      2.53 o 
   0   4   8     1233.58     1242.04     15.04 o 
   1   4   8       16.81        8.91      3.94 o 
   2   4   8      419.75      436.10     10.67 o 
  -4   5   8        0.30        0.19      2.29 o 
  -3   5   8     1180.24     1164.77     15.01 o 
  -2   5   8       36.99       46.61      4.01 o 
  -1   5   8     1458.35     1448.64     22.65 o 
   0   5   8        3.70        7.56      2.63 o 
   1   5   8      795.43      803.03     18.77 o 
   2   5   8       61.50       61.88      4.71 o 
  -4   6   8      365.09      366.84      9.69 o 
  -3   6   8       20.15       19.17      3.24 o 
  -2   6   8     1096.33     1046.31     15.02 o 
  -1   6   8       59.68       64.19      4.60 o 
   0   6   8      746.53      719.23     15.08 o 
   1   6   8        0.84       -0.29      2.41 o 
  -3   7   8      754.73      778.20     20.66 o 
  -2   7   8       14.89       10.85      3.19 o 
  -1   7   8      497.69      502.83     11.12 o 
   0   7   8        0.09        0.51      3.63 o 
  -1  -7   9       35.14       40.69      5.91 o 
   0  -7   9      603.23      611.81     29.39 o 
   1  -7   9       45.87       50.35      4.43 o 
   2  -7   9      442.30      485.71     33.23 o 
  -2  -6   9       18.71       21.14      3.53 o 
  -1  -6   9       57.11       54.17      8.43 o 
   0  -6   9       91.62       84.78      5.07 o 
   1  -6   9       82.18       97.80      5.61 o 
   2  -6   9       22.38       26.84      3.23 o 
  -3  -5   9       14.07       17.30      3.23 o 
  -2  -5   9      447.78      448.15     19.21 o 
  -1  -5   9        7.68        8.06      3.78 o 
   0  -5   9      237.42      246.73      7.84 o 
   1  -5   9       49.03       46.31      3.97 o 
   2  -5   9      403.94      391.32     12.16 o 
   3  -5   9       89.68       87.67      5.12 o 
  -3  -4   9      608.25      596.37     11.40 o 
  -2  -4   9        0.51       -1.02      2.13 o 
  -1  -4   9      859.91      829.84     22.00 o 
   0  -4   9       23.71       27.94      3.30 o 
   1  -4   9      435.79      447.78     13.04 o 
   2  -4   9       61.18       60.14      8.61 o 
   3  -4   9      189.98      199.33      7.04 o 
  -4  -3   9       18.04       18.79      3.10 o 
  -3  -3   9      147.01      152.12      6.11 o 
  -2  -3   9       18.19       26.47      3.22 o 
  -1  -3   9       59.32       67.07      4.12 o 
   0  -3   9      148.44      152.61      5.84 o 
   1  -3   9       38.65       34.90      3.58 o 
   2  -3   9      274.34      265.52     11.09 o 
   3  -3   9       77.64       80.72      4.99 o 
  -4  -2   9        0.02       -0.16      1.88 o 
  -3  -2   9      715.38      741.61     11.25 o 
  -2  -2   9       20.66       17.95      2.90 o 
  -1  -2   9     1030.63     1002.95     13.00 o 
   0  -2   9        0.02       -0.06      2.15 o 
   1  -2   9      478.90      443.59      9.05 o 
   2  -2   9       48.48       45.14      5.45 o 
   3  -2   9      433.41      459.82     12.79 o 
  -4  -1   9     1041.58     1047.95     11.04 o 
  -3  -1   9      226.79      231.76      4.94 o 
  -2  -1   9     1385.56     1321.95     19.46 o 
  -1  -1   9       64.07       64.29      4.01 o 
   0  -1   9     1996.95     1955.23     18.16 o 
   1  -1   9       28.74       28.43      3.28 o 
   2  -1   9      658.35      627.81     15.96 o 
   3  -1   9       14.08       13.09      3.13 o 
  -4   0   9       42.01       45.21      2.85 o 
  -3   0   9      271.72      256.84      5.09 o 
  -2   0   9      215.87      219.80      3.86 o 
  -1   0   9      830.37      865.66     12.55 o 
   0   0   9        0.00       -1.15      1.89 o 
   1   0   9      683.10      678.58     11.22 o 
   2   0   9        0.01       -1.28      3.13 o 
   3   0   9      497.29      499.98     13.62 o 
  -4   1   9      450.51      461.19      7.29 o 
  -3   1   9       31.54       34.67      2.38 o 
  -2   1   9      404.65      397.72      5.12 o 
  -1   1   9      216.92      209.58      4.49 o 
   0   1   9      273.98      284.73      7.68 o 
   1   1   9       92.39       97.09      5.08 o 
   2   1   9      153.03      153.92      8.63 o 
   3   1   9        1.54        0.85      2.57 o 
  -4   2   9       45.02       43.65      3.62 o 
  -3   2   9     1350.54     1370.64     23.28 o 
  -2   2   9      220.37      209.18      6.21 o 
  -1   2   9      523.19      488.95     10.99 o 
   0   2   9      259.20      257.01      7.43 o 
   1   2   9     1034.95     1036.89     21.30 o 
   2   2   9        2.03        2.47      2.50 o 
   3   2   9      296.65      299.61     19.48 o 
  -4   3   9      522.25      484.71      9.99 o 
  -3   3   9       26.43       24.46      2.96 o 
  -2   3   9     1706.59     1681.05     13.30 o 
  -1   3   9        1.98        1.90      2.38 o 
   0   3   9     1636.52     1588.04     17.45 o 
   1   3   9       13.99       10.56      4.01 o 
   2   3   9      640.80      630.32     12.58 o 
  -4   4   9       56.08       57.69      4.27 o 
  -3   4   9      412.80      409.82      9.19 o 
  -2   4   9       30.10       33.70      3.69 o 
  -1   4   9      686.68      676.61     16.14 o 
   0   4   9      198.93      209.93      7.05 o 
   1   4   9      586.21      567.67     16.95 o 
   2   4   9        2.95        1.85      2.72 o 
  -3   5   9       23.13       22.44      3.32 o 
  -2   5   9     1194.24     1172.87     18.42 o 
  -1   5   9        4.03        5.93      2.79 o 
   0   5   9      506.59      550.34     12.95 o 
   1   5   9        9.22       11.62      4.43 o 
  -3   6   9      606.98      614.76     12.21 o 
  -2   6   9       22.56       22.82      5.09 o 
  -1   6   9      787.79      823.82     23.68 o 
   0   6   9       29.30       31.22      5.61 o 
  -1  -6  10        0.65       -1.17      3.45 o 
   0  -6  10      231.13      242.88     11.48 o 
   1  -6  10       95.60      101.40      5.88 o 
  -2  -5  10       44.97       35.89      4.03 o 
  -1  -5  10      140.96      142.53      8.69 o 
   0  -5  10      105.67      114.38      5.91 o 
   1  -5  10      152.99      165.62      6.84 o 
   2  -5  10       10.60       11.76      3.03 o 
  -3  -4  10        7.53        5.22      2.64 o 
  -2  -4  10      382.89      407.66     18.18 o 
  -1  -4  10       80.84       62.57      6.20 o 
   0  -4  10      369.39      387.82      9.41 o 
   1  -4  10       26.65       33.34      3.79 o 
   2  -4  10      102.21       96.36      8.25 o 
  -3  -3  10      542.74      561.30     11.25 o 
  -2  -3  10       19.46       21.85      3.28 o 
  -1  -3  10      466.49      491.66     18.36 o 
   0  -3  10       28.96       27.67      3.43 o 
   1  -3  10      460.05      478.21     10.68 o 
   2  -3  10        0.02       -1.87      3.70 o 
  -3  -2  10      241.31      252.34      7.39 o 
  -2  -2  10       89.77       96.39      6.12 o 
  -1  -2  10      387.71      372.80      8.74 o 
   0  -2  10      401.90      399.15      9.30 o 
   1  -2  10       10.46        8.86      2.73 o 
   2  -2  10      228.53      258.20     11.72 o 
  -3  -1  10      300.67      300.56      7.92 o 
  -2  -1  10        7.51        7.11      2.38 o 
  -1  -1  10      618.61      617.92     21.33 o 
   0  -1  10        0.07        2.48      2.30 o 
   1  -1  10      197.13      187.28      8.41 o 
   2  -1  10       52.06       54.92      7.23 o 
  -4   0  10      803.60      801.00     12.40 o 
  -3   0  10      111.86      112.07      5.87 o 
  -2   0  10     1271.12     1243.74     24.02 o 
  -1   0  10       62.67       59.29      3.57 o 
   0   0  10      905.77      919.15     19.93 o 
   1   0  10       52.54       55.36      4.29 o 
   2   0  10      450.01      505.78     33.97 o 
  -4   1  10       54.26       58.23      4.78 o 
  -3   1  10      489.75      465.73     22.48 o 
  -2   1  10        0.32        0.51      3.19 o 
  -1   1  10      256.13      256.77      7.51 o 
   0   1  10       26.17       22.49      3.28 o 
   1   1  10      843.61      881.37     20.19 o 
   2   1  10        2.36        2.96      4.26 o 
  -4   2  10      274.39      272.19      9.28 o 
  -3   2  10       27.70       25.65      2.98 o 
  -2   2  10      457.86      455.18      9.93 o 
  -1   2  10      155.25      148.26      6.08 o 
   0   2  10      456.84      464.95     10.07 o 
   1   2  10       34.59       35.04      5.51 o 
   2   2  10      258.32      258.71      8.77 o 
  -3   3  10      929.66      988.15     13.62 o 
  -2   3  10       70.54       70.24      4.24 o 
  -1   3  10     1383.62     1340.56     16.95 o 
   0   3  10       34.75       31.11      3.68 o 
   1   3  10      802.23      794.90     31.14 o 
  -3   4  10        1.51       -0.58      2.16 o 
  -2   4  10      737.36      741.86     12.15 o 
  -1   4  10       23.75       22.86      3.57 o 
   0   4  10      228.82      223.49     11.30 o 
   1   4  10       60.54       62.91      7.14 o 
  -2   5  10       36.37       34.88      5.70 o 
  -1   5  10      419.23      440.68     10.90 o 
   0   5  10       12.57       14.21      4.93 o 
  -1  -4  11       38.12       43.52      6.25 o 
   0  -4  11       51.97       51.16      4.59 o 
   1  -4  11       30.78       33.16      5.89 o 
  -2  -3  11      368.31      381.18     14.03 o 
  -1  -3  11        0.34        3.02      3.82 o 
   0  -3  11      497.17      478.68     10.80 o 
   1  -3  11       15.63       14.01      4.87 o 
  -2  -2  11       32.33       38.04      3.72 o 
  -1  -2  11      492.89      496.90     15.11 o 
   0  -2  11       55.92       56.02      5.25 o 
   1  -2  11      470.19      496.40     16.12 o 
  -3  -1  11      155.36      181.17      6.73 o 
  -2  -1  11      151.42      167.48      6.67 o 
  -1  -1  11       36.20       34.52      4.18 o 
   0  -1  11      133.64      136.83      6.22 o 
   1  -1  11       19.18       26.52      5.58 o 
  -3   0  11      705.51      735.92     18.68 o 
  -2   0  11       19.72       28.60      5.27 o 
  -1   0  11      360.85      366.17      9.30 o 
   0   0  11       49.92       53.18      4.53 o 
   1   0  11      256.68      253.66     11.74 o 
  -3   1  11       68.73       59.10      6.35 o 
  -2   1  11      561.92      577.09     16.95 o 
  -1   1  11       16.90       12.88      3.06 o 
   0   1  11      637.39      657.82     12.63 o 
   1   1  11        0.53       -2.30      3.93 o 
  -2   2  11        0.83       -2.89      3.38 o 
  -1   2  11      559.29      554.60     11.67 o 
   0   2  11       34.91       33.32      3.99 o 
  -2   3  11      377.63      391.35     14.53 o 
  -1   3  11        0.05        1.97      2.70 o 
   0   3  11      108.46      123.85      9.22 o 
                                                 
